# Supplementary material for: Trans‐Ethnic Fine‐Mapping of the Major Histocompatibility Complex Region Linked to Parkinson's Disease
Source: Mov Disord. 2021 May 11;36(8):1805–14. doi: 10.1002/mds.28583 (PMC8453830; doi:10.1002/mds.28583)
Supplement: Supplementary file 1 — Appendix S1: Supplementary Information [file MDS-36-1805-s001.xlsx]

## Sheet: Supplementary Table 1
	Supplementary Table 1 The list of exluded diseases based on hospital records (ICD-10 code)
	ICD-10	Disease name
	A01.0	Typhoid fever
	A01.1	Paratyphoid fever A
	A01.2	Paratyphoid fever B
	A01.3	Paratyphoid fever C
	A01.4	Paratyphoid fever, unspecified
	A15.0	Tuberculosis of lung, confirmed by sputum microscopy with or without culture
	A15.1	Tuberculosis of lung, confirmed by culture only
	A15.2	Tuberculosis of lung, confirmed histologically
	A15.3	Tuberculosis of lung, confirmed by unspecified means
	A15.4	Tuberculosis of intrathoracic lymph nodes, confirmed bacteriologically and histologically
	A15.5	Tuberculosis of larynx, trachea and bronchus, confirmed bacteriologically and histologically
	A15.6	Tuberculous pleurisy, confirmed bacteriologically and histologically
	A15.7	Primary respiratory tuberculosis, confirmed bacteriologically and histologically
	A15.8	Other respiratory tuberculosis, confirmed bacteriologically and histologically
	A15.9	Respiratory tuberculosis unspecified, confirmed bacteriologically and histologically
	A16.0	Tuberculosis of lung, bacteriologically and histologically negative
	A16.1	Tuberculosis of lung, bacteriological and histological examination not done
	A16.2	Tuberculosis of lung, without mention of bacteriological or histological confirmation
	A16.3	Tuberculosis of intrathoracic lymph nodes, without mention of bacteriological or histological confirmation
	A16.4	Tuberculosis of larynx, trachea and bronchus, without mention of bacteriological or histological confirmation
	A16.5	Tuberculous pleurisy, without mention of bacteriological or histological confirmation
	A16.7	Primary respiratory tuberculosis without mention of bacteriological or histological confirmation
	A16.8	Other respiratory tuberculosis, without mention of bacteriological or histological confirmation
	A16.9	Respiratory tuberculosis unspecified, without mention of bacteriological or histological confirmation
	A17.0	Tuberculous meningitis
	A17.1	Meningeal tuberculoma
	A17.8	Other tuberculosis of nervous system
	A17.9	Tuberculosis of nervous system, unspecified
	A18.0	Tuberculosis of bones and joints
	A18.1	Tuberculosis of genito-urinary system
	A18.2	Tuberculous peripheral lymphadenopathy
	A18.3	Tuberculosis of intestines, peritoneum and mesenteric glands
	A18.4	Tuberculosis of skin and subcutaneous tissue
	A18.5	Tuberculosis of eye
	A18.6	Tuberculosis of ear
	A18.7	Tuberculosis of adrenal glands
	A18.8	Tuberculosis of other specified organs
	A19.0	Acute miliary tuberculosis of a single specified site
	A19.1	Acute miliary tuberculosis of multiple sites
	A19.2	Acute miliary tuberculosis, unspecified
	A19.8	Other miliary tuberculosis
	A19.9	Miliary tuberculosis, unspecified
	A30.0	Indeterminate leprosy
	A30.1	Tuberculoid leprosy
	A30.2	Borderline tuberculoid leprosy
	A30.3	Borderline leprosy
	A30.4	Borderline lepromatous leprosy
	A30.5	Lepromatous leprosy
	A30.8	Other forms of leprosy
	A30.9	Leprosy, unspecified
	A69.2	Lyme disease
	A97.0	Dengue without warning signs
	A97.1	Dengue with warning signs
	A97.2	Severe Dengue
	A97.9	Dengue, unspecified
	B16.0	Acute hepatitis B with delta-agent (coinfection) with hepatic coma
	B16.1	Acute hepatitis B with delta-agent (coinfection) without hepatic coma
	B16.2	Acute hepatitis B without delta-agent with hepatic coma
	B16.9	Acute hepatitis B without delta-agent and without hepatic coma
	B17.1	Acute hepatitis C
	B18.0	Chronic viral hepatitis B with delta-agent
	B18.1	Chronic viral hepatitis B without delta-agent
	B18.2	Chronic viral hepatitis C
	B18.8	Other chronic viral hepatitis
	B18.9	Chronic viral hepatitis, unspecified
	B20.0	HIV disease resulting in mycobacterial infection
	B20.1	HIV disease resulting in other bacterial infections
	B20.2	HIV disease resulting in cytomegaloviral disease
	B20.3	HIV disease resulting in other viral infections
	B20.4	HIV disease resulting in candidiasis
	B20.5	HIV disease resulting in other mycoses
	B20.6	HIV disease resulting in Pneumocystis carinii pneumonia
	B20.7	HIV disease resulting in multiple infections
	B20.8	HIV disease resulting in other infectious and parasitic diseases
	B20.9	HIV disease resulting in unspecified infectious or parasitic disease
	B21.0	HIV disease resulting in Kaposi's sarcoma
	B21.1	HIV disease resulting in Burkitt's lymphoma
	B21.2	HIV disease resulting in other types of non-Hodgkin's lymphoma
	B21.3	HIV disease resulting in other malignant neoplasms of lymphoid, haematopoietic and related tissue
	B21.7	HIV disease resulting in multiple malignant neoplasms
	B21.8	HIV disease resulting in other malignant neoplasms
	B21.9	HIV disease resulting in unspecified malignant neoplasm
	B22.0	HIV disease resulting in encephalopathy
	B22.1	HIV disease resulting in lymphoid interstitial pneumonitis
	B22.2	HIV disease resulting in wasting syndrome
	B22.7	HIV disease resulting in multiple diseases classified elsewhere
	B23.0	Acute HIV infection syndrome
	B23.1	HIV disease resulting in (persistent) generalised lymphadenopathy
	B23.2	HIV disease resulting in haematological and immunological abnormalities, not elsewhere classified
	B23.8	HIV disease resulting in other specified conditions
	B50.0	Plasmodium falciparum malaria with cerebral complications
	B50.8	Other severe and complicated Plasmodium falciparum malaria
	B50.9	Plasmodium falciparum malaria, unspecified
	B51.0	Plasmodium vivax malaria with rupture of spleen
	B51.8	Plasmodium vivax malaria with other complications
	B51.9	Plasmodium vivax malaria without complication
	B52.0	Plasmodium malariae malaria with nephropathy
	B52.8	Plasmodium malariae malaria with other complications
	B52.9	Plasmodium malariae malaria without complication
	B53.0	Plasmodium ovale malaria
	B53.1	Malaria due to simian plasmodia
	B53.8	Other parasitologically confirmed malaria, not elsewhere classified
	B55.0	Visceral leishmaniasis
	B55.1	Cutaneous leishmaniasis
	B55.2	Mucocutaneous leishmaniasis
	B55.9	Leishmaniasis, unspecified
	B65.0	Schistosomiasis due to Schistosoma haematobium [urinary schistosomiasis]
	B65.1	Schistosomiasis due to Schistosoma Mansoni [intestinal schistosomiasis]
	B65.2	Schistosomiasis due to Schistosoma japonicum
	B65.3	Cercarial dermatitis
	B65.8	Other schistosomiases
	B65.9	Schistosomiasis, unspecified
	B97.7	Papillomavirus as the cause of diseases classified to other chapters
	D59.0	Drug-induced autoimmune haemolytic anaemia
	D59.1	Other autoimmune haemolytic anaemias
	D69.0	Allergic purpura
	D69.3	Idiopathic thrombocytopenic purpura
	D86.0	Sarcoidosis of lung
	D86.1	Sarcoidosis of lymph nodes
	D86.2	Sarcoidosis of lung with sarcoidosis of lymph nodes
	D86.3	Sarcoidosis of skin
	D86.8	Sarcoidosis of other and combined sites
	D86.9	Sarcoidosis, unspecified
	E05.0	Thyrotoxicosis with diffuse goitre
	E06.3	Autoimmune thyroiditis
	E10.0	With coma
	E10.1	With ketoacidosis
	E10.2	With renal complications
	E10.3	With ophthalmic complications
	E10.4	With neurological complications
	E10.5	With peripheral circulatory complications
	E10.6	With other specified complications
	E10.7	With multiple complications
	E10.8	With unspecified complications
	E10.9	Without complications
	E31.0	Autoimmune polyglandular failure
	G36.0	Neuromyelitis optica [Devic]
	G36.8	Other specified acute disseminated demyelination
	G36.9	Acute disseminated demyelination, unspecified
	G37.3	Acute transverse myelitis in demyelinating disease of central nervous system
	G47.4	Narcolepsy and cataplexy
	G61.0	Guillain-Barre syndrome
	G61.8	Other inflammatory polyneuropathies
	G70.0	Myasthenia gravis
	G73.1	Eaton-Lambert syndrome
	H10.1	Acute atopic conjunctivitis
	J30.0	Vasomotor rhinitis
	J30.1	Allergic rhinitis due to pollen
	J30.2	Other seasonal allergic rhinitis
	J30.3	Other allergic rhinitis
	J30.4	Allergic rhinitis, unspecified
	J45.0	Predominantly allergic asthma
	J45.1	Nonallergic asthma
	J45.8	Mixed asthma
	J45.9	Asthma, unspecified
	J99.0	Rheumatoid lung disease
	J99.1	Respiratory disorders in other diffuse connective tissue disorders
	K50.0	Crohn's disease of small intestine
	K50.1	Crohn's disease of large intestine
	K50.8	Other Crohn's disease
	K50.9	Crohn's disease, unspecified
	K51.0	Ulcerative (chronic) enterocolitis
	K51.1	Ulcerative (chronic) ileocolitis
	K51.2	Ulcerative (chronic) proctitis
	K51.3	Ulcerative (chronic) rectosigmoiditis
	K74.3	Primary biliary cirrhosis
	K75.4	Autoimmune hepatitis
	K90.0	Coeliac disease
	L10.0	Pemphigus vulgaris
	L10.1	Pemphigus vegetans
	L10.2	Pemphigus foliaceus
	L10.3	Brazilian pemphigus [fogo selvagem]
	L10.4	Pemphigus erythematosus
	L10.5	Drug-induced pemphigus
	L10.8	Other pemphigus
	L10.9	Pemphigus, unspecified
	L12.0	Bullous pemphigoid
	L12.1	Cicatricial pemphigoid
	L12.2	Chronic bullous disease of childhood
	L12.3	Acquired epidermolysis bullosa
	L12.8	Other pemphigoid
	L12.9	Pemphigoid, unspecified
	L20.0	Besnier's prurigo
	L20.8	Other atopic dermatitis
	L20.9	Atopic dermatitis, unspecified
	L23.0	Allergic contact dermatitis due to metals
	L23.1	Allergic contact dermatitis due to adhesives
	L23.2	Allergic contact dermatitis due to cosmetics
	L23.3	Allergic contact dermatitis due to drugs in contact with the skin
	L23.4	Allergic contact dermatitis due to dyes
	L23.5	Allergic contact dermatitis due to other chemical products
	L23.6	Allergic contact dermatitis due to food in contact with the skin
	L23.7	Allergic contact dermatitis due to plants, except food
	L23.8	Allergic contact dermatitis due to other agents
	L23.9	Allergic contact dermatitis, unspecified cause
	L28.0	Lichen simplex chronicus
	L28.1	Prurigo nodularis
	L28.2	Other prurigo
	L40.0	Psoriasis vulgaris
	L40.1	Generalised pustular psoriasis
	L40.2	Acrodermatitis continua
	L40.3	Pustulosis palmaris et plantaris
	L40.4	Guttate psoriasis
	L40.5	Arthropathic psoriasis
	L40.8	Other psoriasis
	L40.9	Psoriasis, unspecified
	L50.0	Allergic urticaria
	L50.1	Idiopathic urticaria
	L50.2	Urticaria due to cold and heat
	L50.3	Dermatographic urticaria
	L50.4	Vibratory urticaria
	L50.5	Cholinergic urticaria
	L50.6	Contact urticaria
	L50.8	Other urticaria
	L50.9	Urticaria, unspecified
	L51.0	Nonbullous erythema multiforme
	L51.1	Bullous erythema multiforme
	L51.2	Toxic epidermal necrolysis [Lyell]
	L51.8	Other erythema multiforme
	L51.9	Erythema multiforme, unspecified
	L53.0	Toxic erythema
	L53.1	Erythema annulare centrifugum
	L53.2	Erythema marginatum
	L53.3	Other chronic figurate erythema
	L53.8	Other specified erythematous conditions
	L53.9	Erythematous condition, unspecified
	L54.0	Erythema marginatum in acute rheumatic fever
	L54.8	Erythema in other diseases classified elsewhere
	L93.0	Discoid lupus erythematosus
	L93.1	Subacute cutaneous lupus erythematosus
	L93.2	Other local lupus erythematosus
	M01.1	Tuberculous arthritis
	M01.10	Tuberculous arthritis (Multiple sites)
	M01.11	Tuberculous arthritis (Shoulder region)
	M01.12	Tuberculous arthritis (Upper arm)
	M01.13	Tuberculous arthritis (Forearm)
	M01.14	Tuberculous arthritis (Hand)
	M01.15	Tuberculous arthritis (Pelvic region and thigh)
	M01.16	Tuberculous arthritis (Lower leg)
	M01.17	Tuberculous arthritis (Ankle and foot)
	M01.18	Tuberculous arthritis (Other)
	M01.19	Tuberculous arthritis (Site unspecified)
	M01.2	Arthritis in Lyme disease
	M01.20	Arthritis in Lyme disease (Multiple sites)
	M01.21	Arthritis in Lyme disease (Shoulder region)
	M01.22	Arthritis in Lyme disease (Upper arm)
	M01.23	Arthritis in Lyme disease (Forearm)
	M01.24	Arthritis in Lyme disease (Hand)
	M01.25	Arthritis in Lyme disease (Pelvic region and thigh)
	M01.26	Arthritis in Lyme disease (Lower leg)
	M01.27	Arthritis in Lyme disease (Ankle and foot)
	M01.28	Arthritis in Lyme disease (Other)
	M01.29	Arthritis in Lyme disease (Site unspecified)
	M05.0	Felty's syndrome
	M05.00	Felty's syndrome (Multiple sites)
	M05.01	Felty's syndrome (Shoulder region)
	M05.02	Felty's syndrome (Upper arm)
	M05.03	Felty's syndrome (Forearm)
	M05.04	Felty's syndrome (Hand)
	M05.05	Felty's syndrome (Pelvic region and thigh)
	M05.06	Felty's syndrome (Lower leg)
	M05.07	Felty's syndrome (Ankle and foot)
	M05.08	Felty's syndrome (Other)
	M05.09	Felty's syndrome (Site unspecified)
	M05.1	Rheumatoid lung disease
	M05.10	Rheumatoid lung disease (Multiple sites)
	M05.11	Rheumatoid lung disease (Shoulder region)
	M05.12	Rheumatoid lung disease (Upper arm)
	M05.13	Rheumatoid lung disease (Forearm)
	M05.14	Rheumatoid lung disease (Hand)
	M05.15	Rheumatoid lung disease (Pelvic region and thigh)
	M05.16	Rheumatoid lung disease (Lower leg)
	M05.17	Rheumatoid lung disease (Ankle and foot)
	M05.18	Rheumatoid lung disease (Other)
	M05.19	Rheumatoid lung disease (Site unspecified)
	M05.2	Rheumatoid vasculitis
	M05.20	Rheumatoid vasculitis (Multiple sites)
	M05.21	Rheumatoid vasculitis (Shoulder region)
	M05.22	Rheumatoid vasculitis (Upper arm)
	M05.23	Rheumatoid vasculitis (Forearm)
	M05.24	Rheumatoid vasculitis (Hand)
	M05.25	Rheumatoid vasculitis (Pelvic region and thigh)
	M05.26	Rheumatoid vasculitis (Lower leg)
	M05.27	Rheumatoid vasculitis (Ankle and foot)
	M05.28	Rheumatoid vasculitis (Other)
	M05.29	Rheumatoid vasculitis (Site unspecified)
	M05.3	Rheumatoid arthritis with involvement of other organs and systems
	M05.30	Rheumatoid arthritis with involvement of other organs and systems (Multiple sites)
	M05.31	Rheumatoid arthritis with involvement of other organs and systems (Shoulder region)
	M05.32	Rheumatoid arthritis with involvement of other organs and systems (Upper arm)
	M05.33	Rheumatoid arthritis with involvement of other organs and systems (Forearm)
	M05.34	Rheumatoid arthritis with involvement of other organs and systems (Hand)
	M05.35	Rheumatoid arthritis with involvement of other organs and systems (Pelvic region and thigh)
	M05.36	Rheumatoid arthritis with involvement of other organs and systems (Lower leg)
	M05.37	Rheumatoid arthritis with involvement of other organs and systems (Ankle and foot)
	M05.38	Rheumatoid arthritis with involvement of other organs and systems (Other)
	M05.39	Rheumatoid arthritis with involvement of other organs and systems (Site unspecified)
	M05.8	Other seropositive rheumatoid arthritis
	M05.80	Other seropositive rheumatoid arthritis (Multiple sites)
	M05.81	Other seropositive rheumatoid arthritis (Shoulder region)
	M05.82	Other seropositive rheumatoid arthritis (Upper arm)
	M05.83	Other seropositive rheumatoid arthritis (Forearm)
	M05.84	Other seropositive rheumatoid arthritis (Hand)
	M05.85	Other seropositive rheumatoid arthritis (Pelvic region and thigh)
	M05.86	Other seropositive rheumatoid arthritis (Lower leg)
	M05.87	Other seropositive rheumatoid arthritis (Ankle and foot)
	M05.88	Other seropositive rheumatoid arthritis (Other)
	M05.89	Other seropositive rheumatoid arthritis (Site unspecified)
	M05.9	Seropositive rheumatoid arthritis, unspecified
	M05.90	Seropositive rheumatoid arthritis, unspecified (Multiple sites)
	M05.91	Seropositive rheumatoid arthritis, unspecified (Shoulder region)
	M05.92	Seropositive rheumatoid arthritis, unspecified (Upper arm)
	M05.93	Seropositive rheumatoid arthritis, unspecified (Forearm)
	M05.94	Seropositive rheumatoid arthritis, unspecified (Hand)
	M05.95	Seropositive rheumatoid arthritis, unspecified (Pelvic region and thigh)
	M05.96	Seropositive rheumatoid arthritis, unspecified (Lower leg)
	M05.97	Seropositive rheumatoid arthritis, unspecified (Ankle and foot)
	M05.98	Seropositive rheumatoid arthritis, unspecified (Other)
	M05.99	Seropositive rheumatoid arthritis, unspecified (Site unspecified)
	M06.0	Seronegative rheumatoid arthritis
	M06.00	Seronegative rheumatoid arthritis (Multiple sites)
	M06.01	Seronegative rheumatoid arthritis (Shoulder region)
	M06.02	Seronegative rheumatoid arthritis (Upper arm)
	M06.03	Seronegative rheumatoid arthritis (Forearm)
	M06.04	Seronegative rheumatoid arthritis (Hand)
	M06.05	Seronegative rheumatoid arthritis (Pelvic region and thigh)
	M06.06	Seronegative rheumatoid arthritis (Lower leg)
	M06.07	Seronegative rheumatoid arthritis (Ankle and foot)
	M06.08	Seronegative rheumatoid arthritis (Other)
	M06.09	Seronegative rheumatoid arthritis (Site unspecified)
	M06.1	Adult-onset Still's disease
	M06.10	Adult-onset Still's disease (Multiple sites)
	M06.11	Adult-onset Still's disease (Shoulder region)
	M06.12	Adult-onset Still's disease (Upper arm)
	M06.13	Adult-onset Still's disease (Forearm)
	M06.14	Adult-onset Still's disease (Hand)
	M06.15	Adult-onset Still's disease (Pelvic region and thigh)
	M06.16	Adult-onset Still's disease (Lower leg)
	M06.17	Adult-onset Still's disease (Ankle and foot)
	M06.18	Adult-onset Still's disease (Other)
	M06.19	Adult-onset Still's disease (Site unspecified)
	M06.2	Rheumatoid bursitis
	M06.20	Rheumatoid bursitis (Multiple sites)
	M06.21	Rheumatoid bursitis (Shoulder region)
	M06.22	Rheumatoid bursitis (Upper arm)
	M06.23	Rheumatoid bursitis (Forearm)
	M06.24	Rheumatoid bursitis (Hand)
	M06.25	Rheumatoid bursitis (Pelvic region and thigh)
	M06.26	Rheumatoid bursitis (Lower leg)
	M06.27	Rheumatoid bursitis (Ankle and foot)
	M06.28	Rheumatoid bursitis (Other)
	M06.29	Rheumatoid bursitis (Site unspecified)
	M06.3	Rheumatoid nodule
	M06.30	Rheumatoid nodule (Multiple sites)
	M06.31	Rheumatoid nodule (Shoulder region)
	M06.32	Rheumatoid nodule (Upper arm)
	M06.33	Rheumatoid nodule (Forearm)
	M06.34	Rheumatoid nodule (Hand)
	M06.35	Rheumatoid nodule (Pelvic region and thigh)
	M06.36	Rheumatoid nodule (Lower leg)
	M06.37	Rheumatoid nodule (Ankle and foot)
	M06.38	Rheumatoid nodule (Other)
	M06.39	Rheumatoid nodule (Site unspecified)
	M06.4	Inflammatory polyarthropathy
	M06.40	Inflammatory polyarthropathy (Multiple sites)
	M06.41	Inflammatory polyarthropathy (Shoulder region)
	M06.42	Inflammatory polyarthropathy (Upper arm)
	M06.43	Inflammatory polyarthropathy (Forearm)
	M06.44	Inflammatory polyarthropathy (Hand)
	M06.45	Inflammatory polyarthropathy (Pelvic region and thigh)
	M06.46	Inflammatory polyarthropathy (Lower leg)
	M06.47	Inflammatory polyarthropathy (Ankle and foot)
	M06.48	Inflammatory polyarthropathy (Other)
	M06.49	Inflammatory polyarthropathy (Site unspecified)
	M06.8	Other specified rheumatoid arthritis
	M06.80	Other specified rheumatoid arthritis (Multiple sites)
	M06.81	Other specified rheumatoid arthritis (Shoulder region)
	M06.82	Other specified rheumatoid arthritis (Upper arm)
	M06.83	Other specified rheumatoid arthritis (Forearm)
	M06.84	Other specified rheumatoid arthritis (Hand)
	M06.85	Other specified rheumatoid arthritis (Pelvic region and thigh)
	M06.86	Other specified rheumatoid arthritis (Lower leg)
	M06.87	Other specified rheumatoid arthritis (Ankle and foot)
	M06.88	Other specified rheumatoid arthritis (Other)
	M06.89	Other specified rheumatoid arthritis (Site unspecified)
	M06.9	Rheumatoid arthritis, unspecified
	M06.90	Rheumatoid arthritis, unspecified (Multiple sites)
	M06.91	Rheumatoid arthritis, unspecified (Shoulder region)
	M06.92	Rheumatoid arthritis, unspecified (Upper arm)
	M06.93	Rheumatoid arthritis, unspecified (Forearm)
	M06.94	Rheumatoid arthritis, unspecified (Hand)
	M06.95	Rheumatoid arthritis, unspecified (Pelvic region and thigh)
	M06.96	Rheumatoid arthritis, unspecified (Lower leg)
	M06.97	Rheumatoid arthritis, unspecified (Ankle and foot)
	M06.98	Rheumatoid arthritis, unspecified (Other)
	M06.99	Rheumatoid arthritis, unspecified (Site unspecified)
	M07.0	Distal interphalangeal psoriatic arthropathy
	M07.00	Distal interphalangeal psoriatic arthropathy (Multiple sites)
	M07.01	Distal interphalangeal proriatic arthropathy-Shldr region
	M07.02	Distal interphalangeal proriatic arthropathy-Upper arm
	M07.03	Distal interphalangeal proriatic arthropathy-Forearm
	M07.04	Distal interphalangeal psoriatic arthropathy (Hand)
	M07.05	Distal interphalangeal proriatic arthropathy-Pelvic/thigh
	M07.06	Distal interphalangeal proriatic arthropathy-Lower leg
	M07.07	Distal interphalangeal psoriatic arthropathy (Ankle and foot)
	M07.08	Distal interphalangeal proriatic arthropathy-Other
	M07.09	Distal interphalangeal psoriatic arthropathy (Site unspecified)
	M07.1	Arthritis mutilans
	M07.10	Arthritis mutilans (Multiple sites)
	M07.11	Arthritis mutilans (Shoulder region)
	M07.12	Arthritis mutilans (Upper arm)
	M07.13	Arthritis mutilans (Forearm)
	M07.14	Arthritis mutilans (Hand)
	M07.15	Arthritis mutilans (Pelvic region and thigh)
	M07.16	Arthritis mutilans (Lower leg)
	M07.17	Arthritis mutilans (Ankle and foot)
	M07.18	Arthritis mutilans (Other)
	M07.19	Arthritis mutilans (Site unspecified)
	M07.2	Psoriatic spondylitis
	M07.20	Psoriatic spondylitis (Multiple sites)
	M07.21	Psoriatic spondylitis (Shoulder region)
	M07.22	Psoriatic spondylitis (Upper arm)
	M07.23	Psoriatic spondylitis (Forearm)
	M07.24	Psoriatic spondylitis (Hand)
	M07.25	Psoriatic spondylitis (Pelvic region and thigh)
	M07.26	Psoriatic spondylitis (Lower leg)
	M07.27	Psoriatic spondylitis (Ankle and foot)
	M07.28	Psoriatic spondylitis (Other)
	M07.29	Psoriatic spondylitis (Site unspecified)
	M07.3	Other psoriatic arthropathies
	M07.30	Other psoriatic arthropathies (Multiple sites)
	M07.31	Other psoriatic arthropathies (Shoulder region)
	M07.32	Other psoriatic arthropathies (Upper arm)
	M07.33	Other psoriatic arthropathies (Forearm)
	M07.34	Other psoriatic arthropathies (Hand)
	M07.35	Other psoriatic arthropathies (Pelvic region and thigh)
	M07.36	Other psoriatic arthropathies (Lower leg)
	M07.37	Other psoriatic arthropathies (Ankle and foot)
	M07.38	Other psoriatic arthropathies (Other)
	M07.39	Other psoriatic arthropathies (Site unspecified)
	M07.4	Arthropathy in Crohn's disease [regional enteritis]
	M07.40	Arthropathy in Crohn's disease [regional enteritis] (Multiple sites)
	M07.41	Arthropathy in Crohn's disease [regional enteritis] (Shoulder region)
	M07.42	Arthropathy in Crohn's disease [regional enteritis] (Upper arm)
	M07.43	Arthropathy in Crohn's disease [regional enteritis] (Forearm)
	M07.44	Arthropathy in Crohn's disease [regional enteritis] (Hand)
	M07.45	Arthropathy in Crohn's disease [regional enteritis] (Pelvic region and thigh)
	M07.46	Arthropathy in Crohn's disease [regional enteritis] (Lower leg)
	M07.47	Arthropathy in Crohn's disease [regional enteritis] (Ankle and foot)
	M07.48	Arthropathy in Crohn's disease [regional enteritis] (Other)
	M07.49	Arthropathy in Crohn's disease [regional enteritis] (Site unspecified)
	M07.5	Arthropathy in ulcerative colitis
	M07.50	Arthropathy in ulcerative colitis (Multiple sites)
	M07.51	Arthropathy in ulcerative colitis (Shoulder region)
	M07.52	Arthropathy in ulcerative colitis (Upper arm)
	M07.53	Arthropathy in ulcerative colitis (Forearm)
	M07.54	Arthropathy in ulcerative colitis (Hand)
	M07.55	Arthropathy in ulcerative colitis (Pelvic region and thigh)
	M07.56	Arthropathy in ulcerative colitis (Lower leg)
	M07.57	Arthropathy in ulcerative colitis (Ankle and foot)
	M07.58	Arthropathy in ulcerative colitis (Other)
	M07.59	Arthropathy in ulcerative colitis (Site unspecified)
	M08.0	Juvenile rheumatoid arthritis
	M08.00	Juvenile rheumatoid arthritis (Multiple sites)
	M08.01	Juvenile rheumatoid arthritis (Shoulder region)
	M08.02	Juvenile rheumatoid arthritis (Upper arm)
	M08.03	Juvenile rheumatoid arthritis (Forearm)
	M08.04	Juvenile rheumatoid arthritis (Hand)
	M08.05	Juvenile rheumatoid arthritis (Pelvic region and thigh)
	M08.06	Juvenile rheumatoid arthritis (Lower leg)
	M08.07	Juvenile rheumatoid arthritis (Ankle and foot)
	M08.08	Juvenile rheumatoid arthritis (Other)
	M08.09	Juvenile rheumatoid arthritis (Site unspecified)
	M08.1	Juvenile ankylosing spondylitis
	M08.10	Juvenile ankylosing spondylitis (Multiple sites)
	M08.11	Juvenile ankylosing spondylitis (Shoulder region)
	M08.12	Juvenile ankylosing spondylitis (Upper arm)
	M08.13	Juvenile ankylosing spondylitis (Forearm)
	M08.14	Juvenile ankylosing spondylitis (Hand)
	M08.15	Juvenile ankylosing spondylitis (Pelvic region and thigh)
	M08.16	Juvenile ankylosing spondylitis (Lower leg)
	M08.17	Juvenile ankylosing spondylitis (Ankle and foot)
	M08.18	Juvenile ankylosing spondylitis (Other)
	M08.19	Juvenile ankylosing spondylitis (Site unspecified)
	M08.2	Juvenile arthritis with systemic onset
	M08.20	Juvenile arthritis with systemic onset (Multiple sites)
	M08.21	Juvenile arthritis with systemic onset (Shoulder region)
	M08.22	Juvenile arthritis with systemic onset (Upper arm)
	M08.23	Juvenile arthritis with systemic onset (Forearm)
	M08.24	Juvenile arthritis with systemic onset (Hand)
	M08.25	Juvenile arthritis with systemic onset (Pelvic region and thigh)
	M08.26	Juvenile arthritis with systemic onset (Lower leg)
	M08.27	Juvenile arthritis with systemic onset (Ankle and foot)
	M08.28	Juvenile arthritis with systemic onset (Other)
	M08.29	Juvenile arthritis with systemic onset (Site unspecified)
	M08.3	Juvenile polyarthritis (seronegative)
	M08.30	Juvenile polyarthritis (seronegative) (Multiple sites)
	M08.31	Juvenile polyarthritis (seronegative) (Shoulder region)
	M08.32	Juvenile polyarthritis (seronegative) (Upper arm)
	M08.33	Juvenile polyarthritis (seronegative) (Forearm)
	M08.34	Juvenile polyarthritis (seronegative) (Hand)
	M08.35	Juvenile polyarthritis (seronegative) (Pelvic region and thigh)
	M08.36	Juvenile polyarthritis (seronegative) (Lower leg)
	M08.37	Juvenile polyarthritis (seronegative) (Ankle and foot)
	M08.38	Juvenile polyarthritis (seronegative) (Other)
	M08.39	Juvenile polyarthritis (seronegative) (Site unspecified)
	M08.4	Pauciarticular juvenile arthritis
	M08.40	Pauciarticular juvenile arthritis (Multiple sites)
	M08.41	Pauciarticular juvenile arthritis (Shoulder region)
	M08.42	Pauciarticular juvenile arthritis (Upper arm)
	M08.43	Pauciarticular juvenile arthritis (Forearm)
	M08.44	Pauciarticular juvenile arthritis (Hand)
	M08.45	Pauciarticular juvenile arthritis (Pelvic region and thigh)
	M08.46	Pauciarticular juvenile arthritis (Lower leg)
	M08.47	Pauciarticular juvenile arthritis (Ankle and foot)
	M08.48	Pauciarticular juvenile arthritis (Other)
	M08.49	Pauciarticular juvenile arthritis (Site unspecified)
	M08.8	Other juvenile arthritis
	M08.80	Other juvenile arthritis (Multiple sites)
	M08.81	Other juvenile arthritis (Shoulder region)
	M08.82	Other juvenile arthritis (Upper arm)
	M08.83	Other juvenile arthritis (Forearm)
	M08.84	Other juvenile arthritis (Hand)
	M08.85	Other juvenile arthritis (Pelvic region and thigh)
	M08.86	Other juvenile arthritis (Lower leg)
	M08.87	Other juvenile arthritis (Ankle and foot)
	M08.88	Other juvenile arthritis (Other)
	M08.89	Other juvenile arthritis (Site unspecified)
	M08.9	Juvenile arthritis, unspecified
	M08.90	Juvenile arthritis, unspecified (Multiple sites)
	M08.91	Juvenile arthritis, unspecified (Shoulder region)
	M08.92	Juvenile arthritis, unspecified (Upper arm)
	M08.93	Juvenile arthritis, unspecified (Forearm)
	M08.94	Juvenile arthritis, unspecified (Hand)
	M08.95	Juvenile arthritis, unspecified (Pelvic region and thigh)
	M08.96	Juvenile arthritis, unspecified (Lower leg)
	M08.97	Juvenile arthritis, unspecified (Ankle and foot)
	M08.98	Juvenile arthritis, unspecified (Other)
	M08.99	Juvenile arthritis, unspecified (Site unspecified)
	M09.0	Juvenile arthritis in psoriasis
	M09.00	Juvenile arthritis in psoriasis (Multiple sites)
	M09.01	Juvenile arthritis in psoriasis (Shoulder region)
	M09.02	Juvenile arthritis in psoriasis (Upper arm)
	M09.03	Juvenile arthritis in psoriasis (Forearm)
	M09.04	Juvenile arthritis in psoriasis (Hand)
	M09.05	Juvenile arthritis in psoriasis (Pelvic region and thigh)
	M09.06	Juvenile arthritis in psoriasis (Lower leg)
	M09.07	Juvenile arthritis in psoriasis (Ankle and foot)
	M09.08	Juvenile arthritis in psoriasis (Other)
	M09.09	Juvenile arthritis in psoriasis (Site unspecified)
	M09.1	Juvenile arthritis in Crohn's disease [regional enteritis]
	M09.10	Juvenile arthritis in Crohn's disease [regional enteritis] (Multiple sites)
	M09.11	Juvenile arthritis in Crohn's disease [regional enteritis] (Shoulder region)
	M09.12	Juvenile arthritis in Crohn's disease [regional enteritis] (Upper arm)
	M09.13	Juvenile arthritis in Crohn's disease [regional enteritis] (Forearm)
	M09.14	Juvenile arthritis in Crohn's disease [regional enteritis] (Hand)
	M09.15	Juvenile arthritis in Crohn's disease [regional enteritis] (Pelvic region and thigh)
	M09.16	Juvenile arthritis in Crohn's disease [regional enteritis] (Lower leg)
	M09.17	Juvenile arthritis in Crohn's disease [regional enteritis] (Ankle and foot)
	M09.18	Juvenile arthritis in Crohn's disease [regional enteritis] (Other)
	M09.19	Juvenile arthritis in Crohn's disease [regional enteritis] (Site unspecified)
	M09.2	Juvenile arthritis in ulcerative colitis
	M09.20	Juvenile arthritis in ulcerative colitis (Multiple sites)
	M09.21	Juvenile arthritis in ulcerative colitis (Shoulder region)
	M09.22	Juvenile arthritis in ulcerative colitis (Upper arm)
	M09.23	Juvenile arthritis in ulcerative colitis (Forearm)
	M09.24	Juvenile arthritis in ulcerative colitis (Hand)
	M09.25	Juvenile arthritis in ulcerative colitis (Pelvic region and thigh)
	M09.26	Juvenile arthritis in ulcerative colitis (Lower leg)
	M09.27	Juvenile arthritis in ulcerative colitis (Ankle and foot)
	M09.28	Juvenile arthritis in ulcerative colitis (Other)
	M09.29	Juvenile arthritis in ulcerative colitis (Site unspecified)
	M09.8	Juvenile arthritis in other diseases classified elsewhere
	M09.80	Juvenile arthritis in other diseases classified elsewhere (Multiple sites)
	M09.81	Juvenile arthritis in other diseases classified elsewhere (Shoulder region)
	M09.82	Juvenile arthritis in other diseases classified elsewhere (Upper arm)
	M09.83	Juvenile arthritis in other diseases classified elsewhere (Forearm)
	M09.84	Juvenile arthritis in other diseases classified elsewhere (Hand)
	M09.85	Juvenile arthritis in other diseases classified elsewhere (Pelvic region and thigh)
	M09.86	Juvenile arthritis in other diseases classified elsewhere (Lower leg)
	M09.87	Juvenile arthritis in other diseases classified elsewhere (Ankle and foot)
	M09.88	Juvenile arthritis in other diseases classified elsewhere (Other)
	M09.89	Juvenile arthritis in other diseases classified elsewhere (Site unspecified)
	M30.0	Polyarteritis nodosa
	M30.1	Polyarteritis with lung involvement [Churg-Strauss]
	M30.2	Juvenile polyarteritis
	M30.3	Mucocutaneous lymph node syndrome [Kawasaki]
	M30.8	Other conditions related to polyarteritis nodosa
	M31.0	Hypersensitivity angiitis
	M31.1	Thrombotic microangiopathy
	M31.2	Lethal midline granuloma
	M31.3	Wegener's granulomatosis
	M31.4	Aortic arch syndrome [Takayasu]
	M31.5	Giant cell arteritis with polymyalgia rheumatica
	M31.6	Other giant cell arteritis
	M31.7	Microscopic polyangiitis
	M31.8	Other specified necrotising vasculopathies
	M31.9	Necrotising vasculopathy, unspecified
	M32.0	Drug-induced systemic lupus erythematosus
	M32.1	Systemic lupus erythematosus with organ or system involvement
	M32.8	Other forms of systemic lupus erythematosus
	M32.9	Systemic lupus erythematosus, unspecified
	M32.90	Systemic lupus erythematosus, unspecified, Multiple sites
	M33.0	Juvenile dermatomyositis
	M33.1	Other dermatomyositis
	M33.2	Polymyositis
	M33.9	Dermatopolymyositis, unspecified
	M34.0	Progressive systemic sclerosis
	M34.1	CR(E)ST syndrome
	M34.2	Systemic sclerosis induced by drugs and chemicals
	M34.8	Other forms of systemic sclerosis
	M34.9	Systemic sclerosis, unspecified
	M35.0	Sicca syndrome [Sjogren]
	M35.1	Other overlap syndromes
	M35.2	Behcet's disease
	M35.3	Polymyalgia rheumatica
	M35.4	Diffuse (eosinophilic) fasciitis
	M35.5	Multifocal fibrosclerosis
	M35.6	Relapsing panniculitis [Weber-Christian]
	M35.7	Hypermobility syndrome
	M35.8	Other specified systemic involvement of connective tissue
	M35.9	Systemic involvement of connective tissue, unspecified
	M35.99	Systemic involvement of connective tissue, unspecified, Site unspecified
	M45.X0	Ankylosing spondylitis (Multiple sites in spine)
	M45.X1	Ankylosing spondylitis (Occipito-atlanto-axial region)
	M45.X2	Ankylosing spondylitis (Cervical region)
	M45.X3	Ankylosing spondylitis (Cervicothoracic region)
	M45.X4	Ankylosing spondylitis (Thoracic region)
	M45.X5	Ankylosing spondylitis (Thoracolumbar region)
	M45.X6	Ankylosing spondylitis (Lumbar region)
	M45.X7	Ankylosing spondylitis (Lumbosacral region)
	M45.X8	Ankylosing spondylitis (Sacral and sacrococcygeal region)
	M45.X9	Ankylosing spondylitis (Site unspecified)
	M49.0	Tuberculosis of spine
	M49.00	Tuberculosis of spine (Multiple sites in spine)
	M49.01	Tuberculosis of spine (Occipito-atlanto-axial region)
	M49.02	Tuberculosis of spine (Cervical region)
	M49.03	Tuberculosis of spine (Cervicothoracic region)
	M49.04	Tuberculosis of spine (Thoracic region)
	M49.05	Tuberculosis of spine (Thoracolumbar region)
	M49.06	Tuberculosis of spine (Lumbar region)
	M49.07	Tuberculosis of spine (Lumbosacral region)
	M49.08	Tuberculosis of spine (Sacral and sacrococcygeal region)
	M49.09	Tuberculosis of spine (Site unspecified)
	N01.0	Minor glomerular abnormality
	N01.1	Focal and segmental glomerular lesions
	N01.2	Diffuse membranous glomerulonephritis
	N01.3	Diffuse mesangial proliferative glomerulonephritis
	N01.4	Diffuse endocapillary proliferative glomerulonephritis
	N01.5	Diffuse mesangiocapillary glomerulonephritis
	N01.6	Dense deposit disease
	N01.7	Diffuse crescentic glomerulonephritis
	N01.8	Other
	N01.9	Unspecified
	P37.3	Congenital falciparum malaria
	P37.4	Other congenital malaria

## Sheet: Supplementary Table 2
	Supplementary Table 2 The list of exluded diseases based on self-reported diagnosis
	Coding	Disease name
	1111	Asthma
	1222	Type 1 diabetes
	1256	Acute infective polyneuritis/guillain-barre syndrome
	1260	Myasthenia gravis
	1261	Multiple sclerosis
	1313	Ankylosing spondylitis
	1344	Stevens johnson syndrome
	1345	Pemphigus
	1371	Sarcoidosis
	1372	Vasculitis
	1373	Connective tissue disorder
	1374	Allergy/hypersensitivity/anaphylaxis
	1376	Giant cell/temporal arteritis
	1377	Polymyalgia rheumatica
	1378	Wegners granulmatosis
	1379	Microscopic polyarteritis
	1380	Polyartertis nodosa
	1381	Systemic lupus erythematosis/sle
	1382	Sjogren's syndrome/sicca syndrome
	1383	Dermatopolymyositis
	1384	Scleroderma/systemic sclerosis
	1385	Allergy or anaphylactic reaction to food
	1386	Allergy or anaphylactic reaction to drug
	1387	Hayfever/allergic rhinitis
	1397	Other demyelinating disease (not multiple sclerosis)
	1435	Optic neuritis
	1437	Myasthenia gravis
	1439	Hiv/aids
	1440	Tuberculosis (tb)
	1441	Malaria
	1443	Schistosomiasis/bilharzia
	1452	Eczema/dermatitis
	1453	Psoriasis
	1461	Inflammatory bowel disease
	1462	Crohns disease
	1463	Ulcerative colitis
	1464	Rheumatoid arthritis
	1475	Sclerosing cholangitis
	1477	Psoriatic arthropathy
	1480	Dermatomyositis
	1481	Polymyositis
	1506	Primary biliary cirrhosis
	1522	Grave's disease
	1549	Lichen planus
	1550	Lichen sclerosis
	1563	Urticaria
	1564	Antiphospholipid syndrome
	1576	Dengue fever
	1577	Typhoid fever
	1579	Hepatitis b
	1580	Hepatitis c
	1668	Allergy to house dust mite
	1669	Contact dermatitis
	1670	Allergy to elastoplast
	1671	Allergy to nickel

## Sheet: Supplementary Table 3
	Supplementary Table 3 Detailed association results of the HLA variants in the MHC region on PD risk.
	Variant type	Position (bp, hg19)	Variant ID	Allele		Nominal		Conditioned on AA 13 in HLA-DRβ1		Conditioned on AA 13 in HLA-DRβ1 and AA 69 in HLA-B
				1	2	Effect	-log10(P)	Effect	-log10(P)	Effect	-log10(P)
	SNP	29494897	s	C	A	Risk	0.356	Risk	0.192	Risk	0.091
	SNP	29496664	rs1233427	A	G	Risk	0.127	Risk	0.221	Risk	0.292
	SNP	29498102	rs1233426	A	G	Risk	0.125	Risk	0.219	Risk	0.288
	SNP	29499416	rs362546	G	A	Risk	0.125	Risk	0.214	Risk	0.284
	SNP	29499537	rs909967	G	A	Risk	0.385	Risk	0.209	Risk	0.104
	SNP	29500225	rs886381	A	G	Protective	1.517	Protective	1.132	Protective	1.039
	SNP	29501514	rs1233421	T	G	Risk	0.293	Risk	0.33	Risk	0.405
	SNP	29503323	rs1233420	T	C	Protective	0.591	Protective	0.364	Protective	0.267
	SNP	29507426	rs446198	A	G	Risk	0.417	Risk	0.586	Risk	0.685
	SNP	29510325	rs362540	C	T	Protective	0.909	Protective	0.576	Protective	0.471
	SNP	29511850	rs1233417	G	A	Risk	1.252	Risk	0.901	Risk	0.671
	SNP	29513807	rs407161	A	G	Protective	0.642	Protective	0.4	Protective	0.291
	SNP	29516242	rs3094576	A	C	Risk	0.026	Protective	0.029	Risk	0.045
	SNP	29517093	rs376681	C	T	Risk	0.381	Risk	0.534	Risk	0.584
	SNP	29517958	rs365488	C	T	Risk	1.313	Risk	0.993	Risk	0.778
	SNP	29518442	rs2745411	A	G	Risk	1.082	Risk	0.797	Risk	0.546
	SNP	29519848	rs453658	C	T	Risk	0.356	Risk	0.517	Risk	0.569
	SNP	29523952	rs2076485	C	T	Protective	1.305	Protective	0.948	Protective	0.85
	SNP	29526940	rs362536	A	G	Risk	0.798	Risk	0.509	Risk	0.367
	SNP	29528318	rs362513	C	T	Risk	0.228	Risk	0.386	Risk	0.407
	SNP	29530850	rs362511	C	T	Risk	0.456	Risk	0.436	Risk	0.245
	SNP	29533870	rs3094577	A	G	Protective	0.986	Protective	0.731	Protective	1.077
	SNP	29539482	rs1233399	T	C	Protective	0.441	Protective	0.217	Protective	0.225
	SNP	29543646	rs362525	C	A	Risk	2.238	Risk	1.109	Risk	0.779
	SNP	29545208	rs362522	A	G	Protective	0.241	Protective	0.06	Risk	0.079
	SNP	29545715	rs1233397	C	T	Protective	0.038	Protective	0.101	Protective	0.144
	SNP	29553727	rs1233388	C	T	Risk	0.276	Risk	0.186	Risk	0.196
	SNP	29558190	rs1233386	A	G	Protective	0.057	Protective	0.001	Risk	0.03
	SNP	29559295	rs1233384	A	G	Protective	0.037	Risk	0.017	Risk	0.05
	SNP	29566369	rs3095273	T	C	Protective	0.64	Protective	0.312	Protective	0.737
	SNP	29569955	rs3025643	T	C	Protective	0.965	Protective	0.578	Protective	0.932
	SNP	29570841	rs2267633	G	A	Protective	0.069	Protective	0.269	Protective	0.326
	SNP	29571609	rs10946999	T	G	Protective	0.116	Risk	0.013	Risk	0.125
	SNP	29576393	rs29230	C	T	Protective	0.176	Protective	0.234	Protective	0.251
	SNP	29577617	rs29258	A	G	Protective	0.783	Protective	0.593	Protective	0.453
	SNP	29579544	rs29255	G	T	Risk	1.372	Risk	1.071	Risk	0.792
	SNP	29598119	rs2021749	T	C	Protective	0.918	Protective	0.756	Protective	0.596
	SNP	29599102	rs29243	T	C	Risk	1.45	Risk	0.695	Risk	0.374
	SNP	29611885	rs3131854	A	G	Risk	2.309	Risk	1.404	Risk	0.672
	SNP	29615822	rs3129073	C	T	Risk	1.789	Risk	1.515	Risk	2.025
	SNP	29616607	rs439812	G	A	Protective	1.665	Protective	0.835	Protective	0.899
	SNP	29617747	rs29269	A	G	Protective	0.331	Protective	0.299	Protective	0.12
	SNP	29632318	rs2256266	T	C	Protective	2.229	Protective	1.181	Protective	1.29
	SNP	29635928	rs2071653	T	C	Risk	2.531	Risk	1.604	Risk	0.784
	SNP	29646165	rs396660	T	C	Risk	0.264	Risk	0.18	Risk	0.435
	SNP	29651685	rs2535236	A	G	Protective	1.187	Protective	0.971	Protective	0.667
	SNP	29652199	rs3117292	G	A	Protective	1.394	Protective	1.007	Protective	0.656
	SNP	29653329	rs3117294	G	T	Protective	1.231	Protective	1.151	Protective	0.798
	SNP	29655113	rs2747454	A	G	Protective	0.317	Protective	0.282	Protective	0.078
	SNP	29656417	rs2747457	G	T	Risk	1.424	Risk	1.104	Risk	1.5
	SNP	29663889	rs3131888	G	A	Risk	1.09	Risk	0.834	Risk	1.42
	SNP	29664452	rs3131886	G	A	Risk	0.627	Risk	0.491	Risk	0.971
	SNP	29666111	rs3131875	A	G	Risk	0.693	Risk	0.315	Risk	0.169
	SNP	29668913	rs9258102	C	T	Protective	0.071	Protective	0.018	Risk	0.123
	SNP	29669830	rs2107203	T	C	Risk	0.756	Risk	0.553	Risk	0.857
	SNP	29676823	rs7762253	T	C	Protective	2.15	Protective	1.412	Protective	1.18
	SNP	29683808	rs1632962	T	C	Risk	0.844	Risk	0.732	Risk	1.065
	SNP	29683944	rs2517912	A	G	Protective	2.107	Protective	1.221	Protective	1.021
	SNP	29684634	rs2517911	G	A	Risk	1.033	Risk	0.872	Risk	1.185
	SNP	29695502	rs1628578	G	T	Risk	1.064	Risk	0.881	Risk	1.189
	SNP	29698821	rs1611350	C	T	Risk	1.288	Risk	1.259	Risk	1.64
	SNP	29701564	rs2735052	T	C	Protective	2.446	Protective	1.421	Protective	1.13
	SNP	29702510	rs2523395	T	C	Protective	2.335	Protective	1.345	Protective	1.061
	SNP	29702679	rs2394159	G	A	Protective	1.739	Protective	0.99	Protective	0.753
	SNP	29709234	rs2743951	A	G	Protective	2.439	Protective	1.39	Protective	1.081
	SNP	29710726	rs4713240	G	A	Protective	2.971	Protective	1.979	Protective	1.881
	SNP	29722515	rs9391630	G	A	Protective	3.373	Protective	2.041	Protective	2.132
	SNP	29726550	rs1633059	G	A	Protective	0.838	Protective	0.715	Protective	1.212
	SNP	29733223	rs1633041	T	C	Risk	0.838	Risk	0.741	Risk	0.989
	SNP	29736047	rs1737043	A	G	Risk	0.527	Risk	0.639	Risk	0.546
	SNP	29742108	rs1362068	G	A	Risk	2.101	Risk	1.269	Risk	1.26
	SNP	29742299	rs1362070	G	A	Risk	2.142	Risk	1.313	Risk	1.304
	SNP	29745794	rs1633030	G	A	Risk	3.207	Risk	2.122	Risk	2.014
	SNP	29746869	rs1633021	G	A	Risk	0.931	Risk	0.732	Risk	0.938
	SNP	29764472	rs1633005	A	G	Risk	1.852	Risk	1.334	Risk	1.55
	SNP	29768123	rs7741100	A	C	Protective	0.112	Protective	0.029	Risk	0.016
	SNP	29770322	rs1736981	T	C	Risk	0.348	Risk	0.432	Risk	0.393
	SNP	29772395	rs1632988	T	C	Risk	0.844	Risk	0.783	Risk	1.024
	SNP	29773509	rs1632983	A	G	Risk	3.288	Risk	2.156	Risk	2.072
	SNP	29773852	rs9258447	T	C	Protective	0.295	Protective	0.25	Protective	0.144
	SNP	29775662	rs2523409	C	T	Protective	4.324	Protective	3.615	Protective	3.461
	SNP	29778109	rs2523408	G	T	Risk	0.289	Risk	0.245	Risk	0.438
	SNP	29785235	rs1619379	A	G	Risk	0.156	Risk	0.116	Risk	0.317
	SNP	29785538	rs2735028	A	G	Risk	0.233	Risk	0.168	Risk	0.343
	SNP	29785776	rs1736951	A	G	Risk	0.259	Risk	0.189	Risk	0.369
	SNP	29787369	rs2394177	G	A	Risk	0.454	Risk	0.214	Risk	0.117
	SNP	29789171	rs1610677	G	A	Risk	1.654	Risk	1.197	Risk	1.338
	SNP	29794317	rs1736936	T	C	Risk	1.605	Risk	1.152	Risk	1.291
	SNP	29805199	rs2394180	C	T	Risk	0.037	Protective	0.113	Protective	0.162
	SNP	29805809	rs2735014	T	G	Protective	0.036	Protective	0.147	Protective	0.168
	SNP	29809382	rs1611133	T	C	Risk	1.429	Risk	1.096	Risk	1.317
	SNP	29816421	rs2394186	G	A	Protective	1.45	Protective	0.998	Protective	0.868
	SNP	29817244	rs9380146	A	G	Protective	4.677	Protective	3.29	Protective	3.353
	SNP	29820717	rs2523756	C	T	Risk	0.227	Risk	0.124	Risk	0.338
	SNP	29823606	rs3132726	T	C	Risk	2.823	Risk	2.309	Risk	1.641
	SNP	29828660	rs2523822	C	T	Protective	2.697	Protective	1.767	Protective	1.747
	SNP	29831008	rs1611732	T	C	Risk	0.234	Risk	0.131	Risk	0.348
	SNP	29832332	rs2524035	T	C	Risk	3.027	Risk	2.303	Risk	1.488
	SNP	29833541	rs3094165	T	C	Risk	0.73	Risk	0.797	Risk	0.715
	SNP	29849619	rs2523809	A	C	Protective	0.426	Protective	0.505	Protective	0.448
	SNP	29899677	rs2524005	T	C	Risk	4.093	Risk	2.774	Risk	2.526
	SNP	29906691	rs2860580	T	C	Risk	2.51	Risk	2.068	Risk	1.969
	HLA-A_AminoAcid	29910359	AA_A_-15_29910359_L	P	A	Risk	3.312	Risk	2.11	Risk	1.682
	HLA-A_AminoAcid	29910359	AA_A_-15_29910359_V	P	A	Protective	3.285	Protective	2.056	Protective	1.623
	HLA-A_AminoAcid	29910371	AA_A_-11_29910371_L	P	A	Risk	0.299	Protective	0.043	Protective	0.158
	HLA-A_AminoAcid	29910371	AA_A_-11_29910371_S	P	A	Protective	0.294	Risk	0.059	Risk	0.183
	HLA-A_AminoAcid	29910558	AA_A_9_29910558_F	P	A	Risk	0.205	Risk	0.452	Risk	0.31
	HLA-A_AminoAcid	29910558	AA_A_9_29910558_S	P	A	Protective	0.111	Protective	0.14	Protective	0.024
	HLA-A_AminoAcid	29910558	AA_A_9_29910558_T	P	A	Risk	0.349	Protective	0.013	Protective	0.136
	HLA-A_AminoAcid	29910558	AA_A_9_29910558_Y	P	A	Protective	0.658	Protective	0.601	Protective	0.429
	HLA-A_AminoAcid	29910699	AA_A_56_29910699_R	P	A	Protective	0.503	Protective	0.526	Protective	0.361
	HLA-A_AminoAcid	29910717	AA_A_62_29910717_E	P	A	Protective	0.232	Protective	0.181	Protective	0.078
	HLA-A_AminoAcid	29910717	AA_A_62_29910717_G	P	A	Protective	3.5	Protective	2.385	Protective	2.329
	HLA-A_AminoAcid	29910717	AA_A_62_29910717_Q	P	A	Risk	1.596	Risk	1.38	Risk	1.265
	HLA-A_AminoAcid	29910717	AA_A_62_29910717_R	P	A	Risk	1.552	Risk	0.953	Risk	0.825
	HLA-A_AminoAcid	29910720	AA_A_63_29910720_N	P	A	Risk	1.552	Risk	0.953	Risk	0.825
	HLA-A_AminoAcid	29910726	AA_A_65_29910726_G	P	A	Protective	0.241	Protective	0.192	Protective	0.088
	HLA-A_AminoAcid	29910729	AA_A_66_29910729_N	P	A	Risk	3.47	Risk	2.419	Risk	2.073
	HLA-A_AminoAcid	29910741	AA_A_70_29910741_Q	P	A	Risk	0.361	Risk	0.215	Risk	0.123
	HLA-A_AminoAcid	29910750	AA_A_73_29910750_I	P	A	Risk	0.552	Risk	0.197	Risk	0.047
	HLA-A_AminoAcid	29910753	AA_A_74_29910753_H	P	A	Protective	3.826	Protective	2.509	Protective	2.484
	HLA-A_AminoAcid	29910759	AA_A_76_29910759_A	P	A	Risk	1.329	Risk	0.891	Risk	0.923
	HLA-A_AminoAcid	29910759	AA_A_76_29910759_E	P	A	Protective	0.132	Protective	0.079	Risk	0.048
	HLA-A_AminoAcid	29910759	AA_A_76_29910759_V	P	A	Protective	0.929	Protective	0.756	Protective	1.068
	HLA-A_AminoAcid	29910762	AA_A_77_29910762_N	P	A	Risk	0.884	Risk	0.686	Risk	0.932
	HLA-A_AminoAcid	29910768	AA_A_79_29910768_R	P	A	Protective	0.184	Protective	0.105	Risk	0.011
	HLA-A_AminoAcid	29910771	AA_A_80_29910771_I	P	A	Protective	0.184	Protective	0.105	Risk	0.011
	HLA-A_AminoAcid	29910774	AA_A_81_29910774_A	P	A	Protective	0.184	Protective	0.105	Risk	0.011
	HLA-A_AminoAcid	29910777	AA_A_82_29910777_L	P	A	Protective	0.184	Protective	0.105	Risk	0.011
	HLA-A_AminoAcid	29910780	AA_A_83_29910780_R	P	A	Protective	0.184	Protective	0.105	Risk	0.011
	HLA-A_AminoAcid	29910801	AA_A_90_29910801_D	P	A	Risk	1.044	Risk	0.859	Risk	1.054
	HLA-A_AminoAcid	29911057	AA_A_95_29911057_I	P	A	Risk	3.721	Risk	2.469	Risk	2.18
	HLA-A_AminoAcid	29911057	AA_A_95_29911057_L	P	A	Protective	0.617	Protective	0.621	Protective	0.439
	HLA-A_AminoAcid	29911057	AA_A_95_29911057_V	P	A	Protective	2.918	Protective	1.79	Protective	1.79
	HLA-A_AminoAcid	29911063	AA_A_97_29911063_I	P	A	Risk	2.564	Risk	2.142	Risk	1.921
	HLA-A_AminoAcid	29911063	AA_A_97_29911063_M	P	A	Risk	0.005	Protective	0.133	Protective	0.113
	HLA-A_AminoAcid	29911063	AA_A_97_29911063_R	P	A	Protective	2.989	Protective	2.063	Protective	1.887
	HLA-A_AminoAcid	29911069	AA_A_99_29911069_F	P	A	Protective	0.261	Protective	0.209	Protective	0.101
	HLA-A_AminoAcid	29911069	AA_A_99_29911069_Y	P	A	Risk	0.353	Risk	0.306	Risk	0.157
	HLA-A_AminoAcid	29911087	AA_A_105_29911087_P	P	A	Risk	0.901	Risk	0.706	Risk	0.888
	HLA-A_AminoAcid	29911093	AA_A_107_29911093_W	P	A	Protective	3.691	Protective	2.565	Protective	2.514
	HLA-A_AminoAcid	29911114	AA_A_114_29911114_H	P	A	Protective	3.756	Protective	2.512	Protective	2.215
	HLA-A_AminoAcid	29911114	AA_A_114_29911114_Q	P	A	Risk	0.631	Risk	0.308	Risk	0.24
	HLA-A_AminoAcid	29911114	AA_A_114_29911114_R	P	A	Risk	2.042	Risk	1.754	Risk	1.56
	HLA-A_AminoAcid	29911120	AA_A_116_29911120_D	P	A	Risk	3.592	Risk	2.589	Risk	2.22
	HLA-A_AminoAcid	29911120	AA_A_116_29911120_Y	P	A	Protective	3.756	Protective	2.512	Protective	2.215
	HLA-A_AminoAcid	29911153	AA_A_127_29911153_N	P	A	Risk	3.681	Risk	2.333	Risk	1.997
	HLA-A_AminoAcid	29911198	AA_A_142_29911198_T	P	A	Protective	3.548	Protective	2.354	Protective	2.239
	HLA-A_AminoAcid	29911204	AA_A_144_29911204_Q	P	A	Risk	0.514	Risk	0.006	Risk	0.007
	HLA-A_AminoAcid	29911207	AA_A_145_29911207_H	P	A	Protective	3.534	Protective	2.342	Protective	2.227
	HLA-A_AminoAcid	29911219	AA_A_149_29911219_T	P	A	Protective	0.037	Protective	0.06	Risk	0.008
	HLA-A_AminoAcid	29911225	AA_A_151_29911225_R	P	A	Risk	0.384	Protective	0.102	Protective	0.16
	HLA-A_AminoAcid	29911228	AA_A_152_29911228_A	P	A	Risk	0.984	Risk	0.814	Risk	0.92
	HLA-A_AminoAcid	29911228	AA_A_152_29911228_E	P	A	Risk	0.923	Risk	0.875	Risk	0.617
	HLA-A_AminoAcid	29911228	AA_A_152_29911228_V	P	A	Protective	2.177	Protective	1.733	Protective	1.614
	HLA-A_AminoAcid	29911240	AA_A_156_29911240_L	P	A	Protective	0.219	Protective	0.272	Protective	0.524
	HLA-A_AminoAcid	29911240	AA_A_156_29911240_Q	P	A	Protective	0.655	Protective	0.434	Protective	0.313
	HLA-A_AminoAcid	29911240	AA_A_156_29911240_W	P	A	Protective	0.392	Protective	0.409	Protective	0.265
	HLA-A_AminoAcid	29911261	AA_A_163_29911261_R	P	A	Risk	0.861	Risk	0.81	Risk	0.976
	HLA-A_AminoAcid	29911270	AA_A_166_29911270_D	P	A	Risk	1.396	Risk	1.219	Risk	1.455
	HLA-A_AminoAcid	29911273	AA_A_167_29911273_G	P	A	Risk	1.396	Risk	1.219	Risk	1.455
	HLA-A_Allele	29911991	HLA_A_02	P	A	Protective	3.4	Protective	2.293	Protective	2.245
	HLA-A_Allele	29911991	HLA_A_02:01	P	A	Protective	2.884	Protective	0.782	Protective	0.827
	HLA-A_Allele	29911991	HLA_A_11	P	A	Protective	0.725	Protective	0.7	Protective	0.664
	HLA-A_Allele	29911991	HLA_A_11:01	P	A	Protective	0.72	Protective	0.658	Protective	0.639
	HLA-A_Allele	29911991	HLA_A_24	P	A	Protective	0.209	Protective	0.093	Protective	0.021
	HLA-A_Allele	29911991	HLA_A_24:02	P	A	Protective	0.274	Protective	0.346	Protective	0.3
	HLA-A_Allele	29911991	HLA_A_26	P	A	Protective	0.09	Protective	0.008	Protective	0.011
	HLA-A_Allele	29911991	HLA_A_26:01	P	A	Protective	0.057	Risk	0.342	Risk	0.347
	HLA-A_Allele	29911991	HLA_A_31	P	A	Protective	1.369	Protective	0.914	Protective	0.77
	HLA-A_Allele	29911991	HLA_A_31:01	P	A	Protective	1.461	Protective	1.157	Protective	1.108
	HLA-A_Allele	29911991	HLA_A_33	P	A	Risk	2.267	Risk	1.134	Risk	0.629
	HLA-A_Allele	29911991	HLA_A_33:03	P	A	Risk	1.564	Protective	0.061	Protective	0.394
	HLA-A_AminoAcid	29911902	AA_A_184_29911902_A	P	A	Protective	3.186	Protective	2.43	Protective	2.168
	HLA-A_AminoAcid	29911902	AA_A_184_29911902_P	P	A	Risk	3.173	Risk	2.415	Risk	2.161
	HLA-A_AminoAcid	29911929	AA_A_193_29911929_A	P	A	Protective	1.835	Protective	1.647	Protective	1.652
	HLA-A_AminoAcid	29911929	AA_A_193_29911929_P	P	A	Risk	1.826	Risk	1.637	Risk	1.65
	HLA-A_AminoAcid	29911932	AA_A_194_29911932_I	P	A	Risk	1.826	Risk	1.637	Risk	1.65
	HLA-A_AminoAcid	29911932	AA_A_194_29911932_V	P	A	Protective	1.835	Protective	1.647	Protective	1.652
	HLA-A_AminoAcid	29911971	AA_A_207_29911971_G	P	A	Risk	1.81	Risk	1.62	Risk	1.631
	HLA-A_AminoAcid	29911971	AA_A_207_29911971_S	P	A	Protective	1.819	Protective	1.629	Protective	1.633
	HLA-A_AminoAcid	29912088	AA_A_246_29912088_A	P	A	Protective	0.45	Protective	0.077	Protective	0.032
	HLA-A_AminoAcid	29912088	AA_A_246_29912088_S	P	A	Risk	0.435	Risk	0.065	Risk	0.025
	HLA-A_AminoAcid	29912109	AA_A_253_29912109_E	P	A	Risk	1.818	Risk	1.627	Risk	1.638
	HLA-A_AminoAcid	29912109	AA_A_253_29912109_Q	P	A	Protective	1.924	Protective	1.732	Protective	1.737
	HLA-A_AminoAcid	29912280	AA_A_276_29912280_L	P	A	Risk	2.544	Risk	2.155	Risk	1.936
	HLA-A_AminoAcid	29912280	AA_A_276_29912280_P	P	A	Protective	2.601	Protective	2.17	Protective	1.938
	HLA-A_AminoAcid	29912298	AA_A_282_29912298_I	P	A	Risk	0.269	Risk	0.236	Risk	0.132
	HLA-A_AminoAcid	29912298	AA_A_282_29912298_V	P	A	Protective	0.283	Protective	0.231	Protective	0.121
	HLA-A_AminoAcid	29912334	AA_A_294_29912334_F	P	A	Protective	1.866	Protective	1.66	Protective	1.661
	HLA-A_AminoAcid	29912334	AA_A_294_29912334_L	P	A	Risk	1.81	Risk	1.638	Risk	1.651
	HLA-A_AminoAcid	29912346	AA_A_298_29912346_F	P	A	Risk	0.248	Protective	0.08	Protective	0.204
	HLA-A_AminoAcid	29912346	AA_A_298_29912346_I	P	A	Protective	0.288	Risk	0.064	Risk	0.189
	HLA-A_AminoAcid	29912349	AA_A_299_29912349_A	P	A	Risk	0.421	Risk	0.059	Risk	0.019
	HLA-A_AminoAcid	29912349	AA_A_299_29912349_T	P	A	Protective	0.461	Protective	0.072	Protective	0.026
	HLA-A_AminoAcid	29912373	AA_A_307_29912373_M	P	A	Protective	0.291	Risk	0.062	Risk	0.186
	HLA-A_AminoAcid	29912373	AA_A_307_29912373_R	P	A	Risk	0.248	Protective	0.08	Protective	0.204
	HLA-A_AminoAcid	29912385	AA_A_311_29912385_K	P	A	Risk	0.26	Risk	0.227	Risk	0.124
	HLA-A_AminoAcid	29912385	AA_A_311_29912385_N	P	A	Protective	0.301	Protective	0.248	Protective	0.135
	HLA-A_AminoAcid	29912857	AA_A_321_29912857_S	P	A	Protective	2.625	Protective	2.185	Protective	1.95
	HLA-A_AminoAcid	29912857	AA_A_321_29912857_T	P	A	Risk	2.602	Risk	2.2	Risk	1.976
	HLA-A_AminoAcid	29913038	AA_A_334_29913038_M	P	A	Risk	0.41	Risk	0.05	Risk	0.01
	HLA-A_AminoAcid	29913038	AA_A_334_29913038_V	P	A	Protective	0.428	Protective	0.05	Protective	0.007
	SNP	29915301	rs2735097	T	G	Protective	3.316	Protective	2.198	Protective	2.1
	SNP	29932666	rs9260734	A	G	Protective	0.831	Protective	0.969	Protective	0.831
	SNP	29933261	rs6457109	C	T	Risk	0.421	Risk	0.313	Risk	0.43
	SNP	29935250	rs3893464	T	C	Risk	0.825	Risk	0.358	Risk	0.433
	SNP	29937833	rs2256543	T	C	Risk	3.322	Risk	3.021	Risk	2.948
	SNP	29938932	rs2735079	A	G	Risk	0.78	Risk	0.453	Risk	0.24
	SNP	29939544	rs2523962	A	G	Risk	1.242	Risk	1.009	Risk	1.312
	SNP	29939852	rs435766	T	C	Risk	0.647	Risk	0.349	Risk	0.16
	SNP	29941943	rs2523946	A	G	Protective	2.007	Protective	1.937	Protective	1.924
	SNP	29942083	rs3823355	T	C	Protective	3.114	Protective	2.196	Protective	2.015
	SNP	29942857	rs2232238	C	T	Risk	0.423	Risk	0.034	Risk	0.002
	SNP	29943035	rs400488	T	C	Risk	0.39	Risk	0.015	Protective	0.016
	SNP	29944004	rs2245961	C	A	Risk	0.838	Risk	0.32	Risk	0.103
	SNP	29949497	rs2246638	T	C	Risk	0.331	Risk	0.066	Risk	0.03
	SNP	29949821	rs2394255	A	G	Protective	2.707	Protective	1.911	Protective	2.229
	SNP	29951106	rs2735067	C	T	Risk	1.937	Risk	1.875	Risk	2.251
	SNP	29953099	rs11755961	T	C	Risk	0.629	Risk	0.156	Risk	0.045
	SNP	29962515	rs9260988	C	T	Risk	0.575	Risk	0.215	Risk	0.138
	SNP	29963065	rs6457121	A	G	Protective	2.456	Protective	1.72	Protective	2.038
	SNP	29967529	rs6923856	T	C	Protective	0.094	Protective	0.001	Risk	0.038
	SNP	29970589	rs7758512	G	T	Risk	0.714	Risk	0.309	Risk	0.224
	SNP	29971548	rs6905157	G	A	Risk	0.72	Risk	0.314	Risk	0.225
	SNP	29983039	rs6457126	C	T	Protective	2.33	Protective	1.6	Protective	1.917
	SNP	29983538	rs356954	G	A	Risk	1.742	Risk	1.671	Risk	2.056
	SNP	29985849	rs6926792	A	G	Risk	0.614	Risk	0.315	Risk	0.196
	SNP	29987184	rs4711206	A	G	Protective	3.022	Protective	1.966	Protective	1.849
	SNP	29988439	rs3891157	C	A	Protective	0.033	Risk	0.076	Risk	0.137
	SNP	29991699	rs6919617	G	A	Risk	0.692	Risk	0.301	Risk	0.218
	SNP	30002881	rs166327	G	A	Risk	2.92	Risk	2.235	Risk	2.487
	SNP	30004052	rs3869068	A	G	Risk	0.682	Risk	0.296	Risk	0.214
	SNP	30008746	rs3910312	G	T	Protective	3.203	Protective	2.046	Protective	1.93
	SNP	30011934	rs259940	C	T	Risk	1.682	Risk	1.651	Risk	2.038
	SNP	30015330	rs259943	C	T	Risk	1.724	Risk	1.702	Risk	2.103
	SNP	30015905	rs3134879	G	A	Risk	0.618	Risk	0.632	Risk	1.017
	SNP	30023868	rs3869070	C	T	Protective	0.956	Protective	0.735	Protective	1.011
	SNP	30025179	rs6911724	A	G	Risk	1.828	Risk	0.971	Risk	0.772
	SNP	30025503	rs259919	T	C	Risk	0.483	Risk	0.691	Risk	1.003
	SNP	30028831	rs1150742	G	A	Risk	1.716	Risk	1.666	Risk	2.064
	SNP	30028913	rs7770505	A	G	Protective	0.044	Risk	0.065	Risk	0.122
	SNP	30031345	rs1150739	G	A	Risk	3.913	Risk	2.917	Risk	3.13
	SNP	30032673	rs3188482	G	A	Risk	0.508	Risk	0.155	Risk	0.034
	SNP	30033884	rs3807031	A	C	Protective	4.506	Protective	3.004	Protective	3.004
	SNP	30036083	rs9261285	A	C	Protective	0.054	Risk	0.058	Risk	0.115
	SNP	30041009	rs2074479	C	T	Risk	0.683	Risk	0.297	Risk	0.215
	SNP	30044827	rs3807035	T	C	Risk	0.639	Risk	0.181	Risk	0.147
	SNP	30045199	rs1150735	T	C	Risk	1.029	Risk	1.115	Risk	1.414
	SNP	30046246	rs2394734	A	G	Risk	0.491	Risk	0.117	Risk	0.104
	SNP	30055643	rs6909253	G	T	Protective	1.567	Protective	0.919	Protective	1.185
	SNP	30057154	rs1264708	C	T	Protective	0.708	Protective	0.583	Protective	0.357
	SNP	30062058	rs6923832	A	G	Risk	0.004	Risk	0.122	Risk	0.196
	SNP	30063496	rs7765810	A	C	Risk	1.641	Risk	0.8	Risk	0.498
	SNP	30066031	rs916570	C	T	Risk	3.401	Risk	1.855	Risk	1.705
	SNP	30071110	rs2240070	A	G	Protective	1.528	Protective	0.755	Protective	1.124
	SNP	30073847	rs2844795	G	A	Protective	0.611	Protective	0.31	Protective	0.398
	SNP	30076755	rs2074483	T	C	Risk	1.493	Risk	1.427	Risk	1.981
	SNP	30077229	rs2523990	T	C	Risk	2.12	Risk	0.933	Risk	0.512
	SNP	30077967	rs4959041	C	T	Protective	4.572	Protective	3.12	Protective	2.932
	SNP	30078275	rs2523989	A	G	Risk	0.096	Risk	0.139	Risk	0.4
	SNP	30078330	rs2239529	T	C	Risk	0.087	Risk	0.129	Risk	0.393
	SNP	30079993	rs2523987	G	T	Risk	0.216	Risk	0.268	Risk	0.556
	SNP	30080231	rs3734838	A	G	Risk	0.904	Risk	1.058	Risk	1.436
	SNP	30080496	rs2844793	T	C	Risk	0.039	Risk	0.069	Risk	0.308
	SNP	30089280	rs9261438	T	C	Protective	5.948	Protective	4.165	Protective	3.916
	SNP	30090820	rs9261440	C	T	Protective	5.808	Protective	3.753	Protective	3.712
	SNP	30096717	rs1419673	C	T	Protective	6.183	Protective	4.124	Protective	4.136
	SNP	30101656	rs1362104	T	C	Risk	0.986	Risk	0.81	Risk	1.061
	SNP	30102184	rs2523995	A	G	Risk	1.243	Risk	0.678	Risk	0.54
	SNP	30104480	rs9261468	G	A	Protective	6.12	Protective	4.136	Protective	4.164
	SNP	30108751	rs9261485	A	G	Protective	5.904	Protective	4.294	Protective	4.195
	SNP	30110058	rs9261492	A	G	Protective	7.263	Protective	5.415	Protective	5.313
	SNP	30112704	rs9261508	C	T	Protective	7.253	Protective	5.455	Protective	5.355
	SNP	30114074	rs3815081	C	T	Protective	1.109	Protective	0.903	Protective	0.784
	SNP	30114955	rs757262	A	G	Protective	6.084	Protective	4.078	Protective	4.095
	SNP	30115542	rs757259	T	C	Protective	6.083	Protective	4.075	Protective	4.091
	SNP	30118360	rs1557611	A	G	Protective	6.091	Protective	4.144	Protective	4.164
	SNP	30118582	rs1557608	C	A	Protective	6.029	Protective	4.526	Protective	4.285
	SNP	30121185	rs2517653	T	C	Protective	4.89	Protective	3.005	Protective	2.896
	SNP	30127323	rs9261535	A	G	Protective	5.149	Protective	3.192	Protective	3.257
	SNP	30129676	rs2523734	G	T	Risk	0.282	Protective	0.056	Protective	0.103
	SNP	30132035	rs2074477	T	C	Protective	1.134	Protective	0.934	Protective	0.819
	SNP	30135977	rs9368624	A	G	Protective	1.225	Protective	1.093	Protective	0.9
	SNP	30139699	rs929156	T	C	Protective	5.128	Protective	3.225	Protective	3.242
	SNP	30140342	rs1063280	T	C	Risk	2.366	Risk	2.36	Risk	1.712
	SNP	30140525	rs6905949	C	T	Risk	4.054	Risk	2.8	Risk	2.204
	SNP	30141042	rs9380156	G	A	Protective	1.011	Protective	0.897	Protective	0.75
	SNP	30142458	rs757257	T	C	Protective	2.849	Protective	2.244	Protective	1.698
	SNP	30150043	rs2844782	A	C	Protective	5.289	Protective	3.963	Protective	3.828
	SNP	30151370	rs2428504	G	A	Protective	0.567	Protective	0.999	Protective	0.824
	SNP	30162809	rs4711211	G	A	Protective	4.797	Protective	2.918	Protective	2.989
	SNP	30163955	rs2517614	T	C	Risk	0.438	Risk	0.139	Risk	0.436
	SNP	30166266	rs2523721	A	G	Risk	0.275	Risk	0.044	Risk	0.289
	SNP	30169327	rs2517611	C	T	Risk	0.508	Risk	0.153	Risk	0.469
	SNP	30172233	rs2284168	A	G	Protective	0.65	Protective	1.112	Protective	0.935
	SNP	30174633	rs885912	T	G	Risk	0.278	Risk	0.029	Risk	0.279
	SNP	30175847	rs3132672	G	T	Protective	2.973	Protective	2.41	Protective	1.818
	SNP	30178287	rs3132671	A	G	Protective	2.955	Protective	2.368	Protective	1.784
	SNP	30179026	rs3130383	C	A	Protective	2.854	Protective	2.271	Protective	1.699
	SNP	30179422	rs2844775	T	C	Protective	5.008	Protective	3.13	Protective	3.152
	SNP	30182395	rs1345229	T	C	Risk	1.353	Risk	0.93	Risk	0.748
	SNP	30190640	rs3130391	T	C	Protective	2.862	Protective	2.281	Protective	1.694
	SNP	30191587	rs3132667	C	T	Protective	2.969	Protective	2.373	Protective	1.774
	SNP	30196980	rs9261582	G	A	Risk	3.91	Risk	2.781	Risk	2.199
	SNP	30199016	rs3094138	G	A	Risk	2.205	Risk	2.118	Risk	1.5
	SNP	30202715	rs885915	A	G	Protective	5.46	Protective	4.115	Protective	3.92
	SNP	30204526	rs2844780	A	C	Protective	5.501	Protective	4.158	Protective	3.969
	SNP	30209493	rs2285801	C	T	Protective	2.464	Protective	1.97	Protective	1.42
	SNP	30211755	rs3094636	A	G	Protective	2.397	Protective	1.77	Protective	1.19
	SNP	30215592	rs3132662	T	C	Protective	2.828	Protective	2.133	Protective	1.591
	SNP	30222256	rs2844767	T	C	Protective	3.049	Protective	2.331	Protective	1.764
	SNP	30224305	rs1579219	A	G	Protective	0.942	Protective	0.565	Protective	0.36
	SNP	30228138	rs2021107	T	C	Protective	0.522	Protective	0.731	Protective	0.544
	SNP	30230661	rs2844766	G	A	Protective	0.162	Protective	0.136	Risk	0.174
	SNP	30231224	rs3094073	T	C	Risk	1.597	Risk	1.264	Risk	1.817
	SNP	30232374	rs2516698	T	C	Protective	0.76	Protective	1.081	Protective	0.905
	SNP	30232514	rs2516697	T	C	Protective	1.359	Protective	1.092	Protective	0.684
	SNP	30233558	rs3129703	A	C	Risk	1.556	Risk	1.231	Risk	1.785
	SNP	30235184	rs2844763	A	G	Protective	1.259	Protective	1.025	Protective	0.652
	SNP	30240926	rs2097773	T	G	Protective	1.225	Protective	0.999	Protective	0.631
	SNP	30246212	rs2844754	T	G	Protective	0.563	Protective	0.831	Protective	0.704
	SNP	30256838	rs10484551	A	G	Risk	0.345	Risk	0.26	Risk	0.375
	SNP	30259657	rs1045251	A	C	Protective	1.239	Protective	1.016	Protective	0.642
	SNP	30262512	rs1048664	G	A	Protective	0.561	Protective	0.839	Protective	0.702
	SNP	30264307	rs1264616	A	G	Protective	1.223	Protective	1.003	Protective	0.632
	SNP	30273371	rs261943	T	C	Protective	1.266	Protective	1.034	Protective	0.657
	SNP	30275246	rs928822	C	A	Protective	1.914	Protective	1.213	Protective	1.636
	SNP	30282332	rs3094065	A	G	Risk	3.338	Risk	3.069	Risk	2.147
	SNP	30286729	rs9366755	T	C	Protective	0.97	Protective	0.586	Protective	0.372
	SNP	30297529	rs2057727	G	A	Protective	1.316	Protective	1.055	Protective	0.658
	SNP	30302600	rs3778624	G	T	Protective	1.278	Protective	1.091	Protective	0.681
	SNP	30306553	rs3129838	G	A	Risk	3.094	Risk	2.771	Risk	1.871
	SNP	30309508	rs2074474	G	A	Protective	1.556	Protective	1.331	Protective	0.904
	SNP	30310500	rs2240058	G	A	Protective	1.166	Protective	0.801	Protective	0.586
	SNP	30311932	rs6931763	C	A	Risk	3.144	Risk	1.819	Risk	0.957
	SNP	30315210	rs9394003	G	A	Protective	1.257	Protective	1.011	Protective	0.636
	SNP	30316739	rs9380174	T	C	Protective	1.256	Protective	1.025	Protective	0.652
	SNP	30321361	rs984802	A	C	Protective	2.773	Protective	2.028	Protective	1.74
	SNP	30323623	rs3094626	G	A	Protective	0.988	Protective	1.357	Protective	1.139
	SNP	30325531	rs3130379	T	C	Risk	3.986	Risk	3.082	Risk	1.967
	SNP	30330341	rs2251765	T	G	Risk	0.133	Risk	0.258	Risk	0.409
	SNP	30331027	rs2158285	C	T	Risk	0.133	Risk	0.213	Risk	0.353
	SNP	30332555	rs1012411	C	A	Risk	0.937	Risk	0.879	Risk	1.484
	SNP	30334994	rs886390	T	G	Protective	2.702	Protective	1.6	Protective	1.519
	SNP	30337738	rs2022079	A	G	Protective	2.068	Protective	2.308	Protective	2.377
	SNP	30339293	rs17839997	C	A	Risk	0.283	Risk	0.322	Risk	0.465
	SNP	30343703	rs2844745	G	A	Risk	0.302	Risk	0.513	Risk	0.174
	SNP	30346093	rs3132629	T	G	Protective	0.613	Protective	0.932	Protective	0.65
	SNP	30347306	rs970270	T	C	Protective	2.866	Protective	1.662	Protective	1.576
	SNP	30347833	rs9404964	C	T	Protective	1.949	Protective	2.268	Protective	2.357
	SNP	30348090	rs2516683	C	T	Risk	0.163	Risk	0.287	Risk	0.454
	SNP	30348832	rs2844743	T	C	Risk	0.156	Risk	0.273	Risk	0.437
	SNP	30350087	rs3130133	C	A	Protective	0.599	Protective	0.918	Protective	0.638
	SNP	30352527	rs3130122	T	C	Protective	0.608	Protective	0.927	Protective	0.647
	SNP	30358522	rs3130144	C	T	Protective	0.612	Protective	0.928	Protective	0.648
	SNP	30361193	rs3094698	G	A	Protective	0.61	Protective	0.931	Protective	0.649
	SNP	30361358	rs9391683	A	G	Protective	1.457	Protective	1.637	Protective	1.528
	SNP	30361608	rs2516685	C	T	Risk	0.324	Risk	0.555	Risk	0.202
	SNP	30362751	rs3130109	G	T	Protective	0.609	Protective	0.926	Protective	0.645
	SNP	30362961	rs2187978	A	G	Risk	0.161	Risk	0.287	Risk	0.452
	SNP	30364524	rs2516688	A	G	Risk	0.302	Risk	0.519	Risk	0.18
	SNP	30369040	rs9261743	T	G	Protective	3.482	Protective	3.086	Protective	2.439
	SNP	30370588	rs1419689	G	T	Protective	2.888	Protective	2.526	Protective	2.565
	SNP	30377860	rs1079991	T	C	Risk	0.181	Risk	0.315	Risk	0.445
	SNP	30408787	rs1269556	A	G	Risk	0.216	Risk	0.291	Risk	0.755
	SNP	30415636	rs2105961	G	T	Risk	0.26	Risk	0.326	Risk	0.808
	SNP	30419831	rs1076832	A	C	Protective	3.161	Protective	1.835	Protective	1.637
	SNP	30428351	rs2077573	C	T	Protective	0.764	Protective	1.231	Protective	1.441
	SNP	30434566	rs7764934	G	A	Protective	5.1	Protective	3.538	Protective	2.675
	SNP	30435288	rs6930977	G	A	Protective	3.602	Protective	2.204	Protective	1.99
	SNP	30438226	rs9295895	C	T	Protective	2.469	Protective	2.116	Protective	1.606
	SNP	30445476	rs12174433	A	G	Protective	0.07	Protective	0.029	Risk	0.12
	SNP	30448668	rs6909620	C	A	Protective	2.358	Protective	1.966	Protective	1.482
	SNP	30451904	rs3094694	G	A	Risk	0.828	Risk	0.853	Risk	1.216
	SNP	30454076	rs2157605	G	A	Protective	0.966	Protective	0.676	Protective	0.931
	SNP	30455886	rs762324	T	C	Protective	0.082	Risk	0.044	Risk	0.197
	SNP	30471520	rs2429657	C	T	Risk	0.944	Risk	0.779	Risk	0.724
	SNP	30486456	rs2534804	G	A	Protective	1.309	Protective	0.767	Protective	1.053
	SNP	30497490	rs2524226	T	C	Protective	1.264	Protective	0.812	Protective	0.996
	SNP	30498864	rs2534816	A	G	Risk	0.995	Risk	1.23	Risk	1.425
	SNP	30511170	rs2524222	A	G	Risk	2.9	Risk	2.984	Risk	2.82
	SNP	30512163	rs1058318	T	C	Protective	1.237	Protective	0.786	Protective	0.967
	SNP	30530496	rs2074503	A	G	Protective	1.266	Protective	0.824	Protective	1.004
	SNP	30532278	rs9262113	A	G	Risk	0.302	Risk	0.492	Risk	0.655
	SNP	30536133	rs3130041	C	T	Protective	1.139	Protective	0.812	Protective	0.924
	SNP	30537853	rs3130243	C	A	Protective	1.082	Protective	0.764	Protective	0.875
	SNP	30539952	rs2269710	G	A	Protective	1.02	Protective	0.688	Protective	0.778
	SNP	30540890	rs2269709	G	A	Protective	1.037	Protective	0.723	Protective	0.82
	SNP	30551286	rs1264440	T	C	Protective	1.08	Protective	0.713	Protective	0.879
	SNP	30553871	rs1264437	G	A	Protective	1.99	Protective	1.301	Protective	1.574
	SNP	30562021	rs1264432	C	T	Protective	1.322	Protective	0.798	Protective	1.037
	SNP	30565101	rs1264429	G	A	Risk	0.14	Risk	0.1	Risk	0.211
	SNP	30569489	rs7759666	T	C	Risk	0.945	Risk	1.199	Risk	1.411
	SNP	30571471	rs1264423	A	G	Protective	3.362	Protective	2.075	Protective	2.567
	SNP	30573334	rs7742650	G	A	Risk	0.715	Risk	0.465	Risk	0.602
	SNP	30579315	rs2252745	C	T	Protective	1.935	Protective	1.249	Protective	1.585
	SNP	30587613	rs2302347	A	G	Risk	0.694	Risk	0.451	Risk	0.583
	SNP	30596135	rs6904236	G	A	Risk	0.721	Risk	0.473	Risk	0.607
	SNP	30599702	rs4713340	A	G	Risk	0.949	Risk	1.158	Risk	1.388
	SNP	30601232	rs12665339	G	A	Protective	5.041	Protective	3.381	Protective	3.014
	SNP	30611676	rs1140809	C	A	Protective	3.599	Protective	2.159	Protective	2.695
	SNP	30627216	rs1076829	C	T	Risk	2.587	Risk	2.037	Risk	2.411
	SNP	30637998	rs2285321	C	T	Risk	0.639	Risk	0.432	Risk	0.596
	SNP	30640324	rs6937357	C	T	Risk	0.649	Risk	0.439	Risk	0.604
	SNP	30643709	rs9468805	A	G	Risk	0.732	Risk	0.508	Risk	0.682
	SNP	30649134	rs6457254	T	C	Risk	0.451	Risk	0.307	Risk	0.413
	SNP	30650318	rs2394392	G	T	Risk	0.457	Risk	0.378	Risk	0.542
	SNP	30658239	rs1075496	T	G	Risk	6.08	Risk	4.421	Risk	4.702
	SNP	30658385	rs2269703	A	G	Risk	0.709	Risk	0.489	Risk	0.68
	SNP	30675135	rs2269702	G	A	Risk	0.536	Risk	0.328	Risk	0.476
	SNP	30680608	rs2075015	A	G	Risk	0.615	Risk	0.391	Risk	0.547
	SNP	30680916	rs9262152	T	C	Risk	0.546	Risk	0.677	Risk	0.907
	SNP	30681980	rs6924270	G	A	Risk	1.004	Risk	0.708	Risk	0.928
	SNP	30688427	rs3132584	A	C	Risk	2.086	Risk	1.019	Risk	1.172
	SNP	30690938	rs25527	T	C	Risk	0.796	Risk	0.257	Risk	0.122
	SNP	30697447	rs3094127	C	T	Risk	2.047	Risk	1.093	Risk	1.319
	SNP	30697740	rs9501029	G	A	Risk	0.896	Risk	0.312	Risk	0.171
	SNP	30698541	rs1064627	C	T	Risk	2.432	Risk	1.348	Risk	1.603
	SNP	30711357	rs8512	T	C	Risk	0.723	Risk	0.914	Risk	1.177
	SNP	30716117	rs4713358	T	G	Risk	0.185	Risk	0.206	Risk	0.286
	SNP	30718035	rs2535324	G	T	Risk	2.014	Risk	1.286	Risk	1.37
	SNP	30724430	rs2394401	C	T	Risk	1.555	Risk	1.727	Risk	1.929
	SNP	30726748	rs3095341	A	G	Protective	0.326	Protective	0.359	Protective	0.573
	SNP	30728290	rs3131036	A	G	Risk	2.369	Risk	2.131	Risk	3.026
	SNP	30728360	rs3094122	C	A	Risk	2.085	Risk	2.124	Risk	2.921
	SNP	30729487	rs11966040	G	T	Risk	0.918	Risk	1.228	Risk	1.19
	SNP	30730960	rs3094121	A	G	Risk	1.286	Risk	1.038	Risk	1.877
	SNP	30735105	rs12210947	G	A	Protective	3.006	Protective	1.83	Protective	2.019
	SNP	30735229	rs11963870	A	G	Risk	0.942	Risk	1.237	Risk	1.2
	SNP	30739904	rs6912077	A	G	Risk	1.414	Risk	1.385	Risk	1.576
	SNP	30742134	rs4248148	A	G	Risk	1.293	Risk	1.635	Risk	1.882
	SNP	30749233	rs9468829	G	T	Risk	1.85	Risk	2.11	Risk	2.426
	SNP	30761734	rs3094112	G	A	Risk	1.825	Risk	1.535	Risk	2.553
	SNP	30764420	rs12660883	C	T	Risk	0.239	Risk	0.348	Risk	0.37
	SNP	30767947	rs4573120	G	T	Protective	2.035	Protective	1.194	Protective	0.84
	SNP	30773239	rs4711240	C	T	Protective	1.769	Protective	0.748	Protective	0.565
	SNP	30782105	rs2894046	C	T	Protective	1.705	Protective	0.858	Protective	0.589
	SNP	30785273	rs4713380	C	T	Protective	0.086	Protective	0.116	Protective	0.066
	SNP	30788191	rs3094111	A	G	Risk	1.101	Risk	0.382	Protective	0.019
	SNP	30790798	rs6901761	T	C	Protective	0.105	Protective	0.14	Protective	0.083
	SNP	30791971	rs4713390	G	A	Protective	1.717	Protective	0.867	Protective	0.595
	SNP	30792235	rs4713391	C	T	Protective	1.801	Protective	0.77	Protective	0.577
	SNP	30794617	rs915664	G	A	Protective	0.811	Protective	0.285	Protective	0.162
	SNP	30796738	rs3130785	T	C	Risk	1.67	Risk	0.942	Risk	0.241
	SNP	30797991	rs7749924	T	C	Risk	0.98	Risk	0.957	Risk	0.695
	SNP	30800577	rs1264344	A	G	Protective	2.069	Protective	0.889	Protective	0.906
	SNP	30805921	rs3095352	G	A	Risk	0.779	Risk	0.259	Risk	0.071
	SNP	30809864	rs3130787	A	G	Risk	0.471	Risk	0.153	Protective	0.067
	SNP	30812497	rs2535335	C	T	Protective	1.83	Protective	0.885	Protective	0.886
	SNP	30817501	rs2394450	C	T	Risk	0.541	Risk	0.168	Protective	0.074
	SNP	30821187	rs2250264	A	G	Protective	2.324	Protective	1.399	Protective	1.185
	SNP	30822413	rs3095345	G	A	Risk	1.964	Risk	1.145	Risk	0.348
	SNP	30825220	rs7772269	A	C	Protective	0.006	Risk	0.036	Risk	0.067
	SNP	30829522	rs2844657	C	T	Risk	0.467	Risk	0.329	Risk	0.748
	SNP	30830292	rs7761138	A	C	Protective	0.023	Risk	0.035	Risk	0.067
	SNP	30832063	rs2535326	A	G	Protective	1.901	Protective	0.949	Protective	0.954
	SNP	30836111	rs3095354	A	G	Risk	0.749	Risk	0.265	Risk	0.054
	SNP	30838688	rs2844654	C	A	Protective	2.52	Protective	1.194	Protective	1.322
	SNP	30840950	rs3130796	C	T	Risk	0.772	Risk	0.285	Risk	0.068
	SNP	30850582	rs1264327	T	C	Protective	4.297	Protective	1.782	Protective	1.415
	SNP	30855907	rs1264323	T	C	Risk	0.523	Risk	0.2	Risk	0.578
	SNP	30861729	rs3132572	C	T	Risk	2.387	Risk	1.737	Risk	0.302
	SNP	30872274	rs2894054	T	C	Risk	0.037	Risk	0.12	Risk	0.146
	SNP	30874308	rs3130780	T	G	Risk	1.009	Risk	0.676	Risk	0.152
	SNP	30875899	rs1264309	C	T	Protective	2.677	Protective	1.301	Protective	1.43
	SNP	30882513	rs1264303	C	T	Protective	2.728	Protective	1.335	Protective	1.466
	SNP	30882803	rs6926723	A	G	Risk	0.324	Risk	0.273	Risk	0.334
	SNP	30887344	rs7738138	C	T	Protective	2.759	Protective	1.356	Protective	1.488
	SNP	30888161	rs2249464	A	G	Risk	2.986	Risk	2.139	Risk	2.253
	SNP	30890431	rs885905	T	C	Risk	1.115	Risk	0.624	Risk	0.268
	SNP	30890483	rs2074506	A	C	Protective	2.719	Protective	1.329	Protective	1.461
	SNP	30890871	rs753725	A	G	Risk	2.974	Risk	2.119	Risk	2.235
	SNP	30894759	rs2532934	C	T	Risk	2.94	Risk	2.115	Risk	2.241
	SNP	30897022	rs2517459	A	G	Risk	0.971	Risk	0.529	Risk	0.133
	SNP	30897774	rs2532929	C	T	Protective	3.29	Protective	1.662	Protective	1.604
	SNP	30902533	rs2844650	A	G	Risk	2.856	Risk	2.126	Risk	0.485
	SNP	30905313	rs3132571	C	T	Risk	1.465	Risk	1.133	Risk	2.397
	SNP	30907176	rs6933400	T	C	Protective	0.173	Protective	0.258	Protective	0.041
	SNP	30912481	rs2844702	T	C	Protective	2.607	Protective	1.267	Protective	1.4
	SNP	30914751	rs2517451	G	A	Risk	2.883	Risk	2.155	Risk	0.501
	SNP	30914843	rs3130782	T	C	Risk	0.285	Risk	0.117	Risk	0.485
	SNP	30921882	rs3757340	C	T	Protective	0.488	Protective	0.949	Protective	0.67
	SNP	30924024	rs12212418	T	C	Protective	0.55	Protective	1.008	Protective	0.718
	SNP	30925985	rs11753326	C	T	Risk	0.651	Risk	0.742	Risk	0.797
	SNP	30932068	rs3131783	T	C	Risk	0.856	Risk	0.71	Risk	1.161
	SNP	30938883	rs9368649	G	A	Risk	0.002	Risk	0.023	Protective	0.014
	SNP	30942929	rs2517439	T	C	Protective	1.146	Protective	0.948	Protective	0.651
	SNP	30946148	rs2844682	T	C	Protective	1.087	Protective	0.9	Protective	0.612
	SNP	30947378	rs2517431	T	G	Protective	0.425	Protective	0.046	Protective	0.445
	SNP	30955681	rs1634731	G	A	Risk	0.56	Risk	0.323	Protective	0.297
	SNP	30964393	rs2517409	G	A	Protective	1.055	Protective	0.871	Protective	0.591
	SNP	30972589	rs1634717	T	G	Protective	0.019	Protective	0.044	Risk	0.43
	SNP	30972865	rs1634718	G	A	Risk	0.319	Risk	0.23	Risk	0.707
	SNP	30975090	rs2523921	C	T	Protective	1.108	Protective	0.903	Protective	0.623
	SNP	30981715	rs7755364	T	G	Protective	1.91	Protective	2.467	Protective	2.099
	SNP	30982209	rs7755802	G	A	Protective	0.136	Protective	0.294	Protective	0.268
	SNP	30983326	rs1619376	T	C	Protective	0.554	Protective	0.104	Protective	0.682
	SNP	30983683	rs3871466	G	A	Risk	0.101	Risk	0.1	Risk	0.048
	SNP	30984404	rs3869096	C	A	Risk	0.092	Risk	0.095	Risk	0.053
	SNP	30986527	rs9262495	C	T	Protective	1.891	Protective	2.422	Protective	2.057
	SNP	30991559	rs6903912	A	G	Protective	0.429	Protective	0.984	Protective	1.184
	SNP	30993567	rs4713420	T	G	Protective	0.027	Protective	0.02	Protective	0.453
	SNP	30993590	rs12179536	G	A	Protective	0.52	Risk	0.141	Risk	0.514
	SNP	30993958	rs2523897	T	C	Risk	2.531	Risk	1.835	Risk	0.926
	SNP	31002013	rs6933349	A	G	Protective	2.849	Protective	1.891	Protective	1.746
	SNP	31002616	rs4248154	T	C	Protective	1.428	Protective	0.514	Protective	0.325
	SNP	31005726	rs2844670	C	T	Risk	0.508	Risk	0.144	Protective	0.701
	SNP	31007590	rs2517552	G	A	Protective	1.486	Protective	1.169	Protective	2.473
	SNP	31008368	rs2517550	G	A	Protective	1.334	Protective	1.186	Protective	2.364
	SNP	31010200	rs2508015	T	C	Risk	0.578	Risk	0.556	Risk	1.018
	SNP	31011013	rs2844647	T	C	Risk	1.198	Risk	1.21	Risk	1.878
	SNP	31011845	rs12528584	T	C	Risk	0.043	Protective	0.032	Risk	0.18
	SNP	31015182	rs2844645	C	T	Protective	1.244	Protective	0.921	Protective	1.666
	SNP	31018407	rs2517532	T	C	Protective	0.505	Protective	0.318	Protective	1.45
	SNP	31018546	rs2523864	A	G	Risk	0.659	Risk	0.528	Risk	1.332
	SNP	31019562	rs2394427	T	C	Protective	0.072	Protective	0.127	Risk	0.092
	SNP	31025848	rs9262636	G	A	Protective	1.096	Protective	0.818	Protective	0.265
	SNP	31026434	rs2517523	C	T	Protective	0.056	Protective	0.074	Risk	0.247
	SNP	31028345	rs2517518	A	G	Risk	0.892	Risk	0.607	Risk	0.747
	SNP	31031904	rs3906263	T	C	Protective	1.515	Protective	1.171	Protective	0.519
	SNP	31042217	rs2523882	A	G	Risk	0.729	Risk	0.403	Risk	0.769
	SNP	31043232	rs2249231	T	C	Protective	0.053	Protective	0.07	Risk	0.25
	SNP	31050179	rs9263473	G	A	Protective	0.047	Protective	0.063	Risk	0.264
	SNP	31054511	rs3130955	A	C	Risk	0.077	Protective	0.284	Protective	0.02
	SNP	31059900	rs2517455	A	G	Protective	0.376	Protective	0.202	Protective	0.985
	SNP	31060115	rs2517453	G	A	Protective	0.365	Protective	0.193	Protective	0.968
	SNP	31062133	rs2535294	T	C	Protective	0.402	Protective	0.18	Protective	0.833
	SNP	31062667	rs2517448	A	G	Protective	1.621	Protective	0.686	Protective	1.75
	SNP	31074030	rs6457327	A	C	Protective	1.678	Protective	0.701	Protective	1.768
	SNP	31077938	rs1265063	T	C	Protective	0.328	Protective	0.146	Protective	0.875
	SNP	31078836	rs3734854	A	G	Risk	0.584	Risk	0.522	Risk	0.654
	SNP	31079264	rs2233984	A	G	Risk	0.585	Risk	0.523	Risk	0.651
	SNP	31079994	rs2233976	A	G	Risk	0.071	Risk	0.085	Risk	0.447
	SNP	31080859	rs2233966	T	C	Protective	0.148	Protective	0.023	Protective	0.602
	SNP	31081409	rs1265048	G	A	Protective	0.766	Protective	0.383	Protective	0.317
	SNP	31081989	rs3130977	C	T	Protective	0.031	Protective	0.18	Risk	0.095
	SNP	31082285	rs3130553	A	G	Risk	0.021	Risk	0.118	Protective	0.356
	SNP	31082361	rs6917517	T	C	Risk	0.007	Risk	0.045	Risk	0.244
	SNP	31082987	rs3094220	C	T	Risk	0.016	Protective	0.09	Protective	0.007
	SNP	31083656	rs3094217	C	T	Risk	0.589	Risk	0.446	Risk	0.159
	SNP	31084170	rs1042127	G	T	Protective	0.101	Protective	0.069	Risk	0.132
	SNP	31087354	rs3130991	T	C	Protective	0.363	Protective	0.282	Protective	0.244
	SNP	31089631	rs3095314	A	G	Protective	0.183	Protective	0.263	Risk	0.024
	SNP	31090672	rs3094208	C	T	Protective	0.262	Protective	0.202	Protective	0.165
	SNP	31091328	rs3778630	A	G	Risk	0.048	Risk	0.078	Risk	0.124
	SNP	31092124	rs3778638	A	G	Protective	1.086	Protective	0.991	Protective	0.998
	SNP	31093066	rs3095302	T	C	Protective	0.444	Protective	0.323	Protective	0.126
	SNP	31093190	rs6909321	A	G	Risk	1.497	Risk	0.613	Risk	0.492
	SNP	31093356	rs3095301	G	A	Protective	0.379	Protective	0.271	Protective	0.065
	SNP	31093482	rs3131003	A	G	Protective	0.351	Protective	0.262	Protective	0.088
	SNP	31093587	rs3815087	T	C	Risk	0.808	Risk	0.36	Risk	0.526
	SNP	31097301	rs3130559	T	C	Protective	1.782	Protective	0.995	Protective	0.805
	SNP	31098832	rs3131009	G	A	Risk	1.645	Risk	1.694	Risk	0.847
	SNP	31100942	rs3823418	A	G	Risk	2.253	Risk	0.935	Risk	0.335
	SNP	31101001	rs3823419	A	G	Risk	2.453	Risk	1.044	Risk	0.417
	SNP	31105310	rs1265100	C	T	Protective	2.891	Protective	1.729	Protective	1.461
	SNP	31105633	rs2074478	G	A	Risk	1.908	Risk	1.062	Risk	0.054
	SNP	31105891	rs2233952	T	C	Risk	0.902	Risk	0.821	Risk	0.166
	SNP	31106065	rs2233950	A	G	Risk	0.119	Protective	0.104	Protective	0.491
	SNP	31106268	rs3130573	G	A	Risk	0.55	Risk	0.19	Risk	0.42
	SNP	31107087	rs3094663	A	G	Risk	0.751	Risk	1.01	Risk	0.179
	SNP	31107648	rs1063646	T	C	Protective	0.644	Protective	0.554	Protective	0.582
	SNP	31107733	rs1966	A	G	Protective	3.314	Protective	2.066	Protective	1.497
	SNP	31109882	rs1265086	C	A	Protective	1.098	Protective	0.405	Protective	0.886
	SNP	31111356	rs9263739	T	C	Protective	0.632	Protective	0.538	Protective	0.565
	SNP	31112484	rs130072	A	G	Protective	0.079	Protective	0.011	Risk	0.318
	SNP	31113052	rs3094225	C	T	Risk	0.988	Risk	0.746	Protective	0.023
	SNP	31113842	rs3132538	T	C	Risk	1.512	Risk	1.63	Risk	0.269
	SNP	31114182	rs746647	C	T	Risk	1.904	Risk	1.017	Risk	1.629
	SNP	31114335	rs2240066	C	T	Protective	0.391	Protective	0.385	Protective	0.387
	SNP	31114573	rs2240064	C	T	Risk	0.07	Risk	0.234	Protective	0.224
	SNP	31115441	rs3131012	T	C	Risk	0.098	Risk	0.277	Protective	0.171
	SNP	31117075	rs1265115	T	G	Protective	0.843	Protective	0.462	Protective	0.221
	SNP	31118019	rs1265112	G	A	Risk	1.923	Risk	1.032	Risk	1.655
	SNP	31118511	rs130067	C	A	Protective	3.347	Protective	2.141	Protective	1.58
	SNP	31119422	rs1265110	A	G	Protective	3.597	Protective	2.259	Protective	1.601
	SNP	31119589	rs1265109	A	C	Protective	2.319	Protective	1.518	Protective	0.808
	SNP	31122482	rs130076	T	C	Risk	1.748	Risk	0.784	Risk	0.903
	SNP	31122502	rs130075	A	G	Risk	0.021	Protective	0.045	Protective	0.124
	SNP	31124849	rs3130453	C	T	Risk	0.084	Risk	0.082	Protective	0.28
	SNP	31125777	rs720465	T	G	Risk	1.307	Risk	0.484	Risk	0.626
	SNP	31129616	rs2073721	A	G	Risk	0.607	Risk	0.624	Protective	0.128
	SNP	31129707	rs2073724	T	C	Protective	0.091	Protective	0.026	Risk	0.295
	SNP	31130078	rs2073723	T	C	Risk	0.604	Risk	0.622	Protective	0.129
	SNP	31130593	rs1419881	T	C	Risk	0.047	Protective	0.14	Risk	0.127
	SNP	31132085	rs3130933	A	G	Risk	2.109	Risk	1.583	Risk	0.004
	SNP	31132649	rs2394882	A	C	Risk	0.39	Risk	0.481	Risk	0.021
	SNP	31134888	rs3130931	A	G	Risk	1.654	Risk	1.528	Risk	0.139
	SNP	31136453	rs3130501	A	G	Risk	0.63	Risk	0.657	Protective	0.108
	SNP	31136666	rs3130502	A	G	Risk	0.537	Risk	0.582	Protective	0.136
	SNP	31137165	rs3130503	A	G	Risk	0.871	Risk	0.969	Risk	0.057
	SNP	31139452	rs879882	T	C	Risk	1.421	Risk	0.968	Risk	0.01
	SNP	31140047	rs1265159	T	C	Risk	2.526	Risk	1.252	Risk	1.663
	SNP	31140152	rs885950	G	T	Protective	0.062	Protective	0.115	Risk	0.194
	SNP	31140532	rs885948	T	C	Protective	0.25	Protective	0.134	Protective	0.711
	SNP	31141127	rs2269713	C	T	Risk	0.456	Risk	0.112	Risk	0.147
	SNP	31141523	rs887468	A	G	Risk	2.538	Risk	1.661	Risk	2.428
	SNP	31142245	rs3094188	G	T	Risk	0.89	Risk	0.845	Protective	0.037
	SNP	31143511	rs887466	T	C	Protective	3.428	Protective	1.675	Protective	1.268
	SNP	31143694	rs1265155	T	C	Protective	3.475	Protective	1.62	Protective	1.27
	SNP	31145920	rs887464	A	G	Protective	1.816	Protective	0.849	Protective	0.264
	SNP	31146846	rs4713438	A	G	Protective	0.026	Protective	0.21	Protective	0.486
	SNP	31147194	rs3130457	C	T	Risk	2.802	Risk	1.44	Risk	1.876
	SNP	31157593	rs9295957	A	G	Protective	3.457	Protective	1.654	Protective	1.295
	SNP	31162963	rs4713447	G	A	Protective	2.689	Protective	1.497	Protective	1.016
	SNP	31165566	rs3094609	A	G	Risk	2.414	Risk	1.751	Risk	0.264
	SNP	31167852	rs4122190	C	T	Risk	0.08	Protective	0.013	Protective	0.082
	SNP	31167927	rs4122189	A	G	Protective	3.055	Protective	1.252	Protective	0.738
	SNP	31170528	rs9263871	G	A	Protective	2.241	Protective	1.178	Protective	0.704
	SNP	31170713	rs9263873	C	T	Protective	2.764	Protective	1.628	Protective	1.118
	SNP	31174527	rs2894181	G	A	Protective	5.98	Protective	3.258	Protective	2.164
	SNP	31176226	rs3132506	G	A	Risk	2.602	Risk	1.269	Risk	1.702
	SNP	31176335	rs3887152	A	G	Protective	7.141	Protective	3.452	Protective	2.32
	SNP	31176921	rs4351302	A	G	Protective	2.731	Protective	1.573	Protective	1.043
	SNP	31177915	rs3130952	C	T	Risk	2.53	Risk	1.844	Risk	0.29
	SNP	31184196	rs3869109	T	C	Risk	6.112	Risk	3.412	Risk	2.41
	SNP	31187075	rs3130467	T	C	Risk	2.739	Risk	1.405	Risk	2.116
	SNP	31190850	rs12662501	T	C	Protective	0.573	Protective	0.498	Protective	0.206
	SNP	31192796	rs6904669	G	A	Protective	4.353	Protective	2.446	Protective	2.195
	SNP	31195218	rs6928399	T	C	Protective	3.953	Protective	2.108	Protective	1.252
	SNP	31196376	rs3130521	T	C	Risk	0.496	Risk	0.395	Protective	0.204
	SNP	31198709	rs6908994	T	C	Protective	3.941	Protective	1.718	Protective	1.245
	SNP	31199208	rs3130473	T	C	Risk	3.537	Risk	1.983	Risk	2.676
	SNP	31204008	rs7745906	A	G	Protective	4.267	Protective	1.985	Protective	1.488
	SNP	31206206	rs3130685	T	C	Risk	1.551	Risk	0.631	Risk	1.56
	SNP	31206979	rs2394895	C	T	Risk	2.522	Risk	1.188	Risk	1.571
	SNP	31207692	rs3868082	T	C	Risk	6.863	Risk	3.628	Risk	2.596
	SNP	31207920	rs3132499	G	A	Risk	2.43	Risk	1.774	Risk	0.271
	SNP	31213902	rs3095245	G	A	Protective	0.087	Protective	0.01	Risk	0.267
	SNP	31231989	rs2853961	T	C	Risk	1.713	Risk	0.946	Risk	2.045
	SNP	31232111	rs3130542	A	G	Risk	1.241	Risk	0.892	Risk	0.044
	SNP	31232543	rs2844623	A	G	Protective	1.698	Protective	1.172	Protective	0.787
	HLA-C_AminoAcid	31237123	AA_C_339_31237123_A	P	A	Protective	2.145	Protective	1.433	Protective	0.755
	HLA-C_AminoAcid	31237123	AA_C_339_31237123_T	P	A	Risk	2.3	Risk	1.591	Risk	0.865
	HLA-C_AminoAcid	31237162	AA_C_326_31237162_C	P	A	Risk	2.3	Risk	1.591	Risk	0.865
	HLA-C_AminoAcid	31237162	AA_C_326_31237162_S	P	A	Protective	2.145	Protective	1.433	Protective	0.755
	HLA-C_AminoAcid	31237766	AA_C_307_31237766_M	P	A	Risk	2.3	Risk	1.591	Risk	0.865
	HLA-C_AminoAcid	31237766	AA_C_307_31237766_V	P	A	Protective	2.152	Protective	1.439	Protective	0.759
	HLA-C_AminoAcid	31237769	AA_C_306_31237769_A	P	A	Risk	2.131	Risk	1.454	Risk	0.753
	HLA-C_AminoAcid	31237769	AA_C_306_31237769_V	P	A	Protective	1.99	Protective	1.31	Protective	0.654
	HLA-C_AminoAcid	31237772	AA_C_305_31237772_A	P	A	Protective	2.152	Protective	1.439	Protective	0.759
	HLA-C_AminoAcid	31237772	AA_C_305_31237772_T	P	A	Risk	2.3	Risk	1.591	Risk	0.865
	HLA-C_AminoAcid	31237775	AA_C_304_31237775_M	P	A	Protective	0.621	Protective	0.465	Protective	0.068
	HLA-C_AminoAcid	31237775	AA_C_304_31237775_V	P	A	Risk	0.689	Risk	0.546	Risk	0.117
	HLA-C_AminoAcid	31237778	AA_C_303_31237778_M	P	A	Risk	0.021	Risk	0.017	Risk	0.399
	HLA-C_AminoAcid	31237778	AA_C_303_31237778_V	P	A	Risk	0.04	Risk	0.063	Protective	0.278
	HLA-C_AminoAcid	31237802	AA_C_295_31237802_A	P	A	Protective	2.126	Protective	1.4	Protective	0.713
	HLA-C_AminoAcid	31237802	AA_C_295_31237802_V	P	A	Risk	2.273	Risk	1.549	Risk	0.817
	HLA-C_AminoAcid	31237832	AA_C_285_31237832_M	P	A	Risk	2.3	Risk	1.591	Risk	0.865
	HLA-C_AminoAcid	31237832	AA_C_285_31237832_V	P	A	Protective	1.99	Protective	1.31	Protective	0.654
	HLA-C_AminoAcid	31237862	AA_C_275_31237862_E	P	A	Risk	1.126	Risk	0.895	Risk	0.157
	HLA-C_AminoAcid	31237862	AA_C_275_31237862_G	P	A	Protective	1.622	Protective	1	Protective	0.409
	HLA-C_AminoAcid	31237862	AA_C_275_31237862_K	P	A	Risk	0.086	Protective	0.002	Risk	0.31
	HLA-C_AminoAcid	31237992	AA_C_273_31237992_S	P	A	Risk	2.3	Risk	1.591	Risk	0.865
	HLA-C_AminoAcid	31238010	AA_C_267_31238010_Q	P	A	Risk	2.131	Risk	1.454	Risk	0.753
	HLA-C_AminoAcid	31238028	AA_C_261_31238028_M	P	A	Risk	2.3	Risk	1.591	Risk	0.865
	HLA-C_AminoAcid	31238052	AA_C_253_31238052_Q	P	A	Risk	2.131	Risk	1.454	Risk	0.753
	HLA-C_AminoAcid	31238067	AA_C_248_31238067_M	P	A	Risk	0.493	Risk	0.271	Protective	0.104
	HLA-C_AminoAcid	31238154	AA_C_219_31238154_R	P	A	Risk	0.457	Risk	0.125	Risk	0.083
	HLA-C_Allele	31238192	HLA_C_01	P	A	Risk	0.488	Risk	0.267	Protective	0.108
	HLA-C_Allele	31238192	HLA_C_01:02	P	A	Risk	0.604	Risk	0.372	Risk	0.002
	HLA-C_Allele	31238192	HLA_C_03	P	A	Protective	1.539	Protective	0.367	Protective	0.502
	HLA-C_Allele	31238192	HLA_C_03:03	P	A	Protective	0.605	Risk	0.032	Protective	0.018
	HLA-C_Allele	31238192	HLA_C_03:04	P	A	Protective	3.482	Protective	0.56	Protective	0.214
	HLA-C_Allele	31238192	HLA_C_04	P	A	Risk	0.156	Risk	0.062	Risk	0.473
	HLA-C_Allele	31238192	HLA_C_04:01	P	A	Protective	0.003	Protective	0.086	Risk	0.262
	HLA-C_Allele	31238192	HLA_C_06	P	A	Risk	1.264	Risk	0.496	Risk	0.341
	HLA-C_Allele	31238192	HLA_C_06:02	P	A	Risk	1.267	Risk	0.93	Risk	0.748
	HLA-C_Allele	31238192	HLA_C_07	P	A	Risk	2.249	Risk	1.52	Risk	0.818
	HLA-C_Allele	31238192	HLA_C_07:02	P	A	Risk	2.107	Risk	1.604	Risk	0.086
	HLA-C_Allele	31238192	HLA_C_07:04	P	A	Protective	0.265	Protective	0.631	Protective	0.425
	HLA-C_Allele	31238192	HLA_C_08	P	A	Risk	0.242	Risk	0.164	Risk	0.452
	HLA-C_Allele	31238192	HLA_C_12	P	A	Protective	0.226	Protective	0.066	Risk	0.194
	HLA-C_Allele	31238192	HLA_C_12:02	P	A	Risk	0.038	Protective	0.259	Protective	0.153
	HLA-C_Allele	31238192	HLA_C_14	P	A	Risk	1.098	Risk	0.822	Risk	1.144
	HLA-C_Allele	31238192	HLA_C_14:02	P	A	Risk	0.818	Risk	0.242	Risk	0.348
	HLA-C_Allele	31238192	HLA_C_15	P	A	Protective	0.863	Protective	0.677	Protective	0.656
	HLA-C_Allele	31238192	HLA_C_15:02	P	A	Protective	0.81	Protective	0.561	Protective	0.417
	HLA-C_AminoAcid	31238229	AA_C_194_31238229_L	P	A	Risk	2.3	Risk	1.591	Risk	0.865
	HLA-C_AminoAcid	31238259	AA_C_184_31238259_P	P	A	Risk	2.3	Risk	1.591	Risk	0.865
	HLA-C_AminoAcid	31238867	AA_C_177_31238867_K	P	A	Protective	1.577	Protective	1.015	Protective	0.37
	HLA-C_AminoAcid	31238879	AA_C_173_31238879_K	P	A	Protective	1.577	Protective	0.397	Protective	0.525
	HLA-C_AminoAcid	31238909	AA_C_163_31238909_L	P	A	Protective	1.577	Protective	0.397	Protective	0.525
	HLA-C_AminoAcid	31238930	AA_C_156_31238930_D	P	A	Protective	0.265	Protective	0.321	Protective	0.152
	HLA-C_AminoAcid	31238930	AA_C_156_31238930_L	P	A	Protective	0.044	Risk	0.221	Protective	0.119
	HLA-C_AminoAcid	31238930	AA_C_156_31238930_R	P	A	Protective	0.01	Protective	0.084	Risk	0.211
	HLA-C_AminoAcid	31238930	AA_C_156_31238930_W	P	A	Risk	0.27	Risk	0.091	Risk	0.067
	HLA-C_AminoAcid	31238942	AA_C_152_31238942_A	P	A	Risk	1.871	Risk	1.1	Risk	0.637
	HLA-C_AminoAcid	31238942	AA_C_152_31238942_E	P	A	Protective	1.287	Protective	0.777	Protective	0.462
	HLA-C_AminoAcid	31238957	AA_C_147_31238957_L	P	A	Risk	2.074	Risk	1.392	Risk	0.705
	HLA-C_AminoAcid	31239050	AA_C_116_31239050_F	P	A	Protective	1.104	Protective	0.876	Protective	0.165
	HLA-C_AminoAcid	31239050	AA_C_116_31239050_L	P	A	Protective	0.802	Protective	0.671	Protective	0.432
	HLA-C_AminoAcid	31239050	AA_C_116_31239050_S	P	A	Risk	4.895	Risk	2.45	Risk	1.167
	HLA-C_AminoAcid	31239050	AA_C_116_31239050_Y	P	A	Protective	2.271	Protective	0.681	Protective	0.677
	HLA-C_AminoAcid	31239056	AA_C_114_31239056_N	P	A	Protective	1.134	Protective	0.895	Protective	0.158
	HLA-C_AminoAcid	31239059	AA_C_113_31239059_H	P	A	Protective	0.551	Protective	0.387	Protective	0.33
	HLA-C_AminoAcid	31239089	AA_C_103_31239089_V	P	A	Protective	1.581	Protective	0.399	Protective	0.527
	HLA-C_AminoAcid	31239101	AA_C_99_31239101_C	P	A	Risk	0.493	Risk	0.271	Protective	0.104
	HLA-C_AminoAcid	31239101	AA_C_99_31239101_F	P	A	Risk	0.52	Risk	0.278	Risk	0.899
	HLA-C_AminoAcid	31239101	AA_C_99_31239101_S	P	A	Risk	2.032	Risk	1.369	Risk	0.081
	HLA-C_AminoAcid	31239101	AA_C_99_31239101_Y	P	A	Protective	2.508	Protective	1.382	Protective	0.454
	HLA-C_AminoAcid	31239107	AA_C_97_31239107_W	P	A	Risk	1.162	Risk	0.427	Risk	0.469
	HLA-C_AminoAcid	31239113	AA_C_95_31239113_F	P	A	Protective	0.265	Protective	0.321	Protective	0.152
	HLA-C_AminoAcid	31239113	AA_C_95_31239113_I	P	A	Protective	4.384	Protective	1.688	Protective	1.207
	HLA-C_AminoAcid	31239113	AA_C_95_31239113_L	P	A	Risk	4.354	Risk	1.723	Risk	1.152
	HLA-C_AminoAcid	31239116	AA_C_94_31239116_I	P	A	Protective	2.208	Protective	0.743	Protective	0.876
	HLA-C_AminoAcid	31239125	AA_C_91_31239125_R	P	A	Protective	0.605	Protective	0.157	Protective	0.172
	HLA-C_AminoAcid	31239378	AA_C_90_31239378_D	P	A	Risk	3.931	Risk	2.08	Risk	1.62
	HLA-C_AminoAcid	31239408	AA_C_80_31239408_K	P	A	Protective	0.706	Protective	0.935	Protective	0.585
	HLA-C_AminoAcid	31239417	AA_C_77_31239417_N	P	A	Protective	0.706	Protective	0.935	Protective	0.585
	HLA-C_AminoAcid	31239429	AA_C_73_31239429_A	P	A	Risk	2.108	Risk	0.989	Risk	0.909
	HLA-C_AminoAcid	31239450	AA_C_66_31239450_N	P	A	Risk	0.011	Protective	0.024	Risk	0.236
	HLA-C_AminoAcid	31239501	AA_C_49_31239501_E	P	A	Risk	0.017	Risk	0.013	Risk	0.392
	HLA-C_AminoAcid	31239543	AA_C_35_31239543_Q	P	A	Protective	1.604	Protective	0.986	Protective	0.399
	HLA-C_AminoAcid	31239576	AA_C_24_31239576_S	P	A	Risk	3.915	Risk	2.019	Risk	0.772
	HLA-C_AminoAcid	31239585	AA_C_21_31239585_H	P	A	Protective	1.956	Protective	0.864	Protective	1.212
	HLA-C_AminoAcid	31239606	AA_C_14_31239606_W	P	A	Risk	0.024	Risk	0.018	Risk	0.402
	HLA-C_AminoAcid	31239615	AA_C_11_31239615_S	P	A	Risk	0.54	Risk	0.28	Risk	0.471
	HLA-C_AminoAcid	31239621	AA_C_9_31239621_D	P	A	Risk	3.885	Risk	2.214	Risk	1.205
	HLA-C_AminoAcid	31239621	AA_C_9_31239621_F	P	A	Risk	0.493	Risk	0.271	Protective	0.104
	HLA-C_AminoAcid	31239621	AA_C_9_31239621_S	P	A	Risk	0.404	Risk	0.276	Risk	0.929
	HLA-C_AminoAcid	31239621	AA_C_9_31239621_Y	P	A	Protective	5.083	Protective	2.659	Protective	1.832
	HLA-C_AminoAcid	31239630	AA_C_6_31239630_K	P	A	Risk	0.493	Risk	0.271	Protective	0.104
	HLA-C_AminoAcid	31239645	AA_C_1_31239645_C	P	A	Risk	1.138	Risk	0.39	Risk	0.209
	HLA-C_AminoAcid	31239645	AA_C_1_31239645_G	P	A	Protective	1.116	Protective	0.376	Protective	0.197
	HLA-C_AminoAcid	31239802	AA_C_-9_31239802_A	P	A	Protective	2.225	Protective	1.511	Protective	0.787
	HLA-C_AminoAcid	31239802	AA_C_-9_31239802_G	P	A	Risk	2.264	Risk	1.542	Risk	0.811
	HLA-C_AminoAcid	31239820	AA_C_-15_31239820_I	P	A	Protective	0.937	Protective	0.508	Protective	0.015
	HLA-C_AminoAcid	31239820	AA_C_-15_31239820_L	P	A	Risk	0.959	Risk	0.524	Risk	0.024
	HLA-C_AminoAcid	31239826	AA_C_-17_31239826_A	P	A	Risk	2.097	Risk	1.408	Risk	0.703
	HLA-C_AminoAcid	31239826	AA_C_-17_31239826_T	P	A	Protective	2.06	Protective	1.379	Protective	0.681
	SNP	31240431	rs2074488	A	C	Protective	1.807	Protective	0.713	Protective	0.883
	SNP	31240988	rs7759127	G	T	Protective	1.697	Protective	1.069	Protective	0.483
	SNP	31241032	rs5010528	G	A	Risk	0.062	Protective	0.022	Risk	0.321
	SNP	31241370	rs6923313	C	T	Risk	1.689	Risk	0.932	Risk	0.102
	SNP	31243347	rs9461680	T	C	Protective	2.635	Protective	1.261	Protective	1.35
	SNP	31244021	rs2524074	C	T	Risk	2.363	Risk	1.601	Risk	0.812
	SNP	31244520	rs2524070	T	C	Protective	1.346	Protective	1.006	Protective	0.693
	SNP	31245736	rs6906846	A	G	Risk	1.076	Risk	0.581	Risk	0.048
	SNP	31247067	rs7382297	T	G	Risk	2.185	Risk	1.568	Risk	0.196
	SNP	31247135	rs4386816	C	T	Protective	0.403	Protective	0.479	Protective	0.002
	SNP	31253444	rs9461684	T	C	Protective	0.008	Risk	0.006	Risk	0.374
	SNP	31254088	rs2853933	A	G	Risk	3.411	Risk	1.816	Risk	1.147
	SNP	31255541	rs2524050	G	A	Protective	1.495	Protective	0.898	Protective	0.317
	SNP	31256753	rs2524044	C	A	Protective	2.476	Protective	1.641	Protective	0.806
	SNP	31257625	rs2524040	A	G	Risk	3.441	Risk	1.819	Risk	1.144
	SNP	31258837	rs9468925	A	G	Protective	1.467	Protective	0.742	Protective	0.468
	SNP	31258846	rs2256583	C	T	Protective	2.471	Protective	1.657	Protective	0.828
	SNP	31259579	rs2524163	G	A	Risk	3.454	Risk	1.829	Risk	1.151
	SNP	31261276	rs2243868	A	G	Risk	3.437	Risk	1.846	Risk	1.171
	SNP	31262169	rs3873379	G	A	Protective	0.557	Protective	0.133	Risk	0.118
	SNP	31263051	rs2853926	C	T	Protective	0.263	Protective	0.308	Risk	0.038
	SNP	31264922	rs2853925	C	T	Protective	1.226	Protective	0.778	Protective	0.223
	SNP	31265490	rs2247056	T	C	Risk	2.837	Risk	1.807	Risk	0.885
	SNP	31265539	rs3905495	T	C	Protective	1.358	Protective	0.561	Protective	0.137
	SNP	31266190	rs2853922	T	C	Risk	3.345	Risk	1.725	Risk	1.006
	SNP	31266522	rs2524089	C	A	Risk	3.29	Risk	1.701	Risk	0.987
	SNP	31272261	rs6457374	C	T	Risk	2.755	Risk	1.749	Risk	0.845
	SNP	31273030	rs7760988	T	C	Protective	0.116	Protective	0.109	Protective	0.103
	SNP	31273224	rs364415	T	C	Protective	1.249	Protective	0.79	Protective	0.228
	SNP	31273745	rs3873386	G	A	Protective	1.385	Protective	0.67	Protective	0.602
	SNP	31274380	rs9264942	C	T	Risk	0.377	Risk	0.143	Risk	0.122
	SNP	31274555	rs10484554	T	C	Risk	0.744	Risk	0.37	Risk	0.483
	SNP	31317182	rs4540292	G	T	Protective	2.234	Protective	0.66	Risk	0.091
	SNP	31317347	rs2156875	G	A	Risk	0.69	Risk	0.168	Protective	0.492
	SNP	31318024	rs2844586	T	C	Protective	0.573	Protective	0.978	Protective	0.538
	SNP	31318144	rs2523619	G	A	Risk	0.08	Protective	0.215	Risk	0.043
	SNP	31318177	rs4394275	A	G	Protective	1.496	Protective	0.345	Protective	0.003
	SNP	31320538	rs2442719	G	A	Risk	1.645	Risk	1.693	Risk	0.571
	SNP	31320810	rs2596503	T	C	Risk	0.934	Risk	0.99	Risk	0.052
	SNP	31321211	rs2596501	A	G	Protective	0.424	Protective	0.495	Protective	0.045
	HLA-B_AminoAcid	31322303	AA_B_325_31322303_C	P	A	Risk	0.134	Protective	0.106	Protective	0.685
	HLA-B_AminoAcid	31322303	AA_B_325_31322303_S	P	A	Protective	0.214	Risk	0.026	Risk	0.516
	SNP	31322367	SNP_B_31430346	G	T	Risk	0.278	Risk	0.235	Protective	0.188
	SNP	31322559	SNP_B_31430538	G	A	Protective	0.155	Risk	0.082	Protective	0.233
	HLA-B_AminoAcid	31322910	AA_B_305_31322910_A	P	A	Risk	0.201	Protective	0.053	Protective	0.381
	HLA-B_AminoAcid	31322910	AA_B_305_31322910_T	P	A	Protective	0.272	Protective	0.007	Risk	0.267
	HLA-B_AminoAcid	31322979	AA_B_282_31322979_I	P	A	Protective	0.23	Risk	0.046	Risk	0.231
	HLA-B_AminoAcid	31322979	AA_B_282_31322979_V	P	A	Risk	0.163	Protective	0.113	Protective	0.341
	HLA-B_Allele	31323293	HLA_B_07	P	A	Risk	3.086	Risk	2.423	Protective	0.02
	HLA-B_Allele	31323293	HLA_B_07:02	P	A	Risk	3.036	Risk	2.317	Risk	0.037
	HLA-B_Allele	31323293	HLA_B_13	P	A	Protective	0.063	Protective	0.606	Protective	0.301
	HLA-B_Allele	31323293	HLA_B_15	P	A	Protective	2.041	Protective	0.468	Protective	0.134
	HLA-B_Allele	31323293	HLA_B_15:01	P	A	Protective	1.132	Risk	0.137	Risk	0.438
	HLA-B_Allele	31323293	HLA_B_35	P	A	Protective	0.139	Protective	0.146	Risk	0.192
	HLA-B_Allele	31323293	HLA_B_35:01	P	A	Protective	0.354	Protective	1.561	Protective	1.025
	HLA-B_Allele	31323293	HLA_B_39	P	A	Protective	0.327	Protective	0.24	Protective	0.031
	HLA-B_Allele	31323293	HLA_B_40	P	A	Protective	3.845	Protective	2.993	Protective	1.832
	HLA-B_Allele	31323293	HLA_B_40:01	P	A	Protective	2.906	Protective	1.459	Protective	0.997
	HLA-B_Allele	31323293	HLA_B_40:02	P	A	Protective	0.92	Protective	0.848	Protective	0.62
	HLA-B_Allele	31323293	HLA_B_44	P	A	Protective	2.178	Protective	2	Protective	0.991
	HLA-B_Allele	31323293	HLA_B_44:03	P	A	Protective	0.128	Protective	0.658	Protective	0.278
	HLA-B_Allele	31323293	HLA_B_51	P	A	Risk	0.053	Risk	0.151	Risk	0.508
	HLA-B_Allele	31323293	HLA_B_51:01	P	A	Risk	0.028	Protective	0.342	Protective	0.088
	HLA-B_Allele	31323293	HLA_B_52	P	A	Protective	0.08	Protective	0.234	Protective	0.047
	HLA-B_Allele	31323293	HLA_B_52:01	P	A	Protective	0.085	Protective	0.37	Protective	0.197
	HLA-B_Allele	31323293	HLA_B_55	P	A	Risk	0.307	Risk	0.42	Protective	0.158
	HLA-B_AminoAcid	31323321	AA_B_199_31323321_V	P	A	Protective	2.222	Protective	2.042	Protective	1.019
	HLA-B_AminoAcid	31323336	AA_B_194_31323336_V	P	A	Risk	0.444	Risk	0.195	Risk	0.365
	HLA-B_AminoAcid	31323952	AA_B_180_31323952_E	P	A	Risk	0.6	Risk	0.449	Risk	0.019
	HLA-B_AminoAcid	31323958	AA_B_178_31323958_K	P	A	Risk	0.231	Risk	0.353	Protective	0.503
	HLA-B_AminoAcid	31323961	AA_B_177_31323961_D	P	A	Risk	0.6	Risk	0.449	Risk	0.019
	HLA-B_AminoAcid	31323979	AA_B_171_31323979_H	P	A	Risk	0.292	Risk	0.308	Risk	1.149
	HLA-B_AminoAcid	31323991	AA_B_167_31323991_S	P	A	Protective	2.306	Protective	2.111	Protective	1.031
	HLA-B_AminoAcid	31324003	AA_B_163_31324003_E	P	A	Risk	0.319	Risk	0.196	Protective	0.779
	HLA-B_AminoAcid	31324003	AA_B_163_31324003_L	P	A	Protective	0.977	Protective	0.58	Protective	0.134
	HLA-B_AminoAcid	31324003	AA_B_163_31324003_T	P	A	Risk	0.516	Risk	0.334	Risk	0.942
	HLA-B_AminoAcid	31324018	AA_B_158_31324018_T	P	A	Protective	0.527	Protective	0.401	Protective	0.112
	HLA-B_AminoAcid	31324024	AA_B_156_31324024_D	P	A	Protective	0.409	Protective	0.532	Risk	0.02
	HLA-B_AminoAcid	31324024	AA_B_156_31324024_L	P	A	Protective	0.004	Protective	0.195	Protective	0.038
	HLA-B_AminoAcid	31324024	AA_B_156_31324024_R	P	A	Risk	2.691	Risk	2.115	Protective	0.072
	HLA-B_AminoAcid	31324024	AA_B_156_31324024_W	P	A	Protective	1.234	Protective	0.154	Risk	0.126
	HLA-B_AminoAcid	31324036	AA_B_152_31324036_E	P	A	Risk	1.082	Risk	1.842	Risk	0.926
	HLA-B_AminoAcid	31324051	AA_B_147_31324051_L	P	A	Protective	2.444	Protective	1.408	Protective	0.77
	HLA-B_AminoAcid	31324057	AA_B_145_31324057_L	P	A	Protective	0.074	Protective	0.63	Protective	0.313
	HLA-B_AminoAcid	31324063	AA_B_143_31324063_S	P	A	Protective	2.374	Protective	1.362	Protective	0.733
	HLA-B_AminoAcid	31324099	AA_B_131_31324099_R	P	A	Risk	0.136	Protective	0.022	Protective	0.362
	HLA-B_AminoAcid	31324144	AA_B_116_31324144_D	P	A	Protective	0.421	Protective	0.235	Protective	0.313
	HLA-B_AminoAcid	31324144	AA_B_116_31324144_F	P	A	Risk	0.631	Risk	0.518	Risk	1.253
	HLA-B_AminoAcid	31324144	AA_B_116_31324144_L	P	A	Risk	0.044	Protective	0.144	Protective	0.327
	HLA-B_AminoAcid	31324144	AA_B_116_31324144_S	P	A	Protective	0.28	Protective	0.042	Protective	0.019
	HLA-B_AminoAcid	31324144	AA_B_116_31324144_Y	P	A	Risk	0.236	Risk	0.096	Protective	0.01
	HLA-B_AminoAcid	31324150	AA_B_114_31324150_D	P	A	Risk	0.033	Risk	0.126	Protective	0.18
	HLA-B_AminoAcid	31324150	AA_B_114_31324150_N	P	A	Protective	0.512	Protective	0.736	Risk	0.027
	HLA-B_AminoAcid	31324153	AA_B_113_31324153_Y	P	A	Protective	0.334	Protective	0.227	Protective	0.041
	HLA-B_AminoAcid	31324183	AA_B_103_31324183_L	P	A	Risk	0.439	Risk	0.001	Protective	0.207
	HLA-B_AminoAcid	31324201	AA_B_97_31324201_R	P	A	Protective	5.495	Protective	3.588	Protective	1.028
	HLA-B_AminoAcid	31324201	AA_B_97_31324201_S	P	A	Risk	2.113	Risk	1.207	Risk	0.263
	HLA-B_AminoAcid	31324201	AA_B_97_31324201_T	P	A	Risk	0.005	Protective	0.126	Protective	0.094
	HLA-B_AminoAcid	31324207	AA_B_95_31324207_I	P	A	Protective	0.567	Protective	0.937	Protective	0.767
	HLA-B_AminoAcid	31324207	AA_B_95_31324207_L	P	A	Risk	0.651	Risk	1.161	Risk	0.793
	HLA-B_AminoAcid	31324207	AA_B_95_31324207_W	P	A	Protective	0.054	Protective	0.174	Protective	0.04
	HLA-B_AminoAcid	31324210	AA_B_94_31324210_I	P	A	Protective	0.783	Protective	1.135	Protective	1.012
	HLA-B_AminoAcid	31324488	AA_B_83_31324488_R	P	A	Risk	0.574	Risk	0.324	Risk	0.144
	HLA-B_AminoAcid	31324491	AA_B_82_31324491_L	P	A	Risk	0.574	Risk	0.324	Risk	0.144
	HLA-B_AminoAcid	31324494	AA_B_81_31324494_A	P	A	Protective	0.064	Protective	0.311	Protective	0.207
	HLA-B_AminoAcid	31324497	AA_B_80_31324497_I	P	A	Risk	1.748	Risk	1.5	Risk	0.732
	HLA-B_AminoAcid	31324497	AA_B_80_31324497_N	P	A	Protective	0.574	Protective	0.324	Protective	0.144
	HLA-B_AminoAcid	31324497	AA_B_80_31324497_T	P	A	Protective	0.448	Protective	0.665	Protective	0.418
	HLA-B_AminoAcid	31324506	AA_B_77_31324506_N	P	A	Protective	0.064	Protective	0.311	Protective	0.207
	HLA-B_AminoAcid	31324506	AA_B_77_31324506_S	P	A	Protective	0.308	Protective	0.097	Risk	0.006
	HLA-B_AminoAcid	31324515	AA_B_74_31324515_D	P	A	Risk	5.381	Risk	3.956	Risk	0.817
	HLA-B_AminoAcid	31324524	AA_B_71_31324524_A	P	A	Risk	8.612	Risk	6.317	Protective	0.054
	HLA-B_AminoAcid	31324527	AA_B_70_31324527_N	P	A	Protective	8.612	Protective	6.317	Risk	0.266
	HLA-B_AminoAcid	31324527	AA_B_70_31324527_Q	P	A	Risk	2.591	Risk	1.912	Protective	0.441
	HLA-B_AminoAcid	31324530	AA_B_69_31324530_A	P	A	Risk	9.121	Risk	6.984	-	-
	HLA-B_AminoAcid	31324530	AA_B_69_31324530_T	P	A	Protective	8.612	Protective	6.317	-	-
	HLA-B_AminoAcid	31324536	AA_B_67_31324536_C	P	A	Risk	1.642	Risk	1.851	Risk	1.482
	HLA-B_AminoAcid	31324536	AA_B_67_31324536_F	P	A	Risk	0.493	Risk	0.31	Risk	1.533
	HLA-B_AminoAcid	31324536	AA_B_67_31324536_S	P	A	Protective	9.024	Protective	6.195	Protective	1.927
	HLA-B_AminoAcid	31324536	AA_B_67_31324536_Y	P	A	Risk	2.466	Risk	1.798	Protective	0.465
	HLA-B_AminoAcid	31324539	AA_B_66_31324539_I	P	A	Protective	3.909	Protective	2.136	Protective	0.205
	HLA-B_AminoAcid	31324548	AA_B_63_31324548_N	P	A	Risk	1.515	Risk	1.213	Risk	0.912
	HLA-B_AminoAcid	31324599	AA_B_46_31324599_A	P	A	Protective	0.807	Protective	0.336	Protective	0.222
	HLA-B_AminoAcid	31324602	AA_B_45_31324602_E	P	A	Risk	5.97	Risk	4.897	Risk	1.585
	HLA-B_AminoAcid	31324602	AA_B_45_31324602_K	P	A	Protective	5.494	Protective	4.651	Protective	2.161
	HLA-B_AminoAcid	31324602	AA_B_45_31324602_M	P	A	Protective	0.807	Protective	0.336	Protective	0.222
	HLA-B_AminoAcid	31324602	AA_B_45_31324602_T	P	A	Risk	0.522	Risk	0.282	Risk	0.751
	HLA-B_AminoAcid	31324614	AA_B_41_31324614_T	P	A	Protective	5.442	Protective	5.361	Protective	2.44
	HLA-B_AminoAcid	31324641	AA_B_32_31324641_L	P	A	Protective	3.13	Protective	2.359	Protective	1.425
	HLA-B_AminoAcid	31324665	AA_B_24_31324665_A	P	A	Protective	0.064	Risk	0.16	Protective	0.003
	HLA-B_AminoAcid	31324665	AA_B_24_31324665_S	P	A	Risk	3.352	Risk	2.265	Risk	1.648
	HLA-B_AminoAcid	31324665	AA_B_24_31324665_T	P	A	Protective	3.33	Protective	3.037	Protective	1.775
	HLA-B_AminoAcid	31324701	AA_B_12_31324701_V	P	A	Risk	2.182	Risk	1.702	Risk	0.325
	HLA-B_AminoAcid	31324704	AA_B_11_31324704_S	P	A	Risk	1.575	Risk	1.233	Risk	0.05
	HLA-B_AminoAcid	31324710	AA_B_9_31324710_H	P	A	Protective	0.901	Protective	0.561	Protective	0.249
	HLA-B_AminoAcid	31324886	AA_B_-8_31324886_L	P	A	Protective	0.103	Risk	0.194	Risk	0.026
	HLA-B_AminoAcid	31324886	AA_B_-8_31324886_V	P	A	Risk	0.059	Protective	0.273	Protective	0.098
	HLA-B_AminoAcid	31324892	AA_B_-10_31324892_A	P	A	Risk	0.609	Risk	0.425	Risk	0.276
	HLA-B_AminoAcid	31324892	AA_B_-10_31324892_G	P	A	Protective	0.708	Protective	0.552	Protective	0.403
	HLA-B_AminoAcid	31324895	AA_B_-11_31324895_S	P	A	Protective	0.18	Risk	0.084	Risk	0.184
	HLA-B_AminoAcid	31324895	AA_B_-11_31324895_W	P	A	Risk	0.133	Protective	0.149	Protective	0.274
	HLA-B_AminoAcid	31324910	AA_B_-16_31324910_L	P	A	Protective	0.861	Protective	1.039	Protective	1.022
	HLA-B_AminoAcid	31324910	AA_B_-16_31324910_V	P	A	Risk	0.775	Risk	0.898	Risk	0.855
	HLA-B_AminoAcid	31324925	AA_B_-21_31324925_M	P	A	Risk	2.712	Risk	1.674	Risk	0.724
	HLA-B_AminoAcid	31324925	AA_B_-21_31324925_T	P	A	Protective	2.947	Protective	1.967	Protective	0.959
	HLA-B_AminoAcid	31324931	AA_B_-23_31324931_L	P	A	Risk	2.679	Risk	1.672	Risk	0.71
	HLA-B_AminoAcid	31324931	AA_B_-23_31324931_R	P	A	Protective	2.913	Protective	1.965	Protective	0.944
	SNP	31330546	rs2596548	T	G	Risk	3.193	Risk	1.94	Risk	0.161
	SNP	31331829	rs2523554	G	A	Risk	1.125	Risk	0.721	Risk	0.43
	SNP	31333562	rs2523544	T	C	Protective	0.468	Protective	0.356	Risk	0.193
	SNP	31334945	rs2844575	G	A	Protective	4.27	Protective	2.001	Protective	0.367
	SNP	31336100	rs7743761	A	C	Risk	0.539	Risk	0.259	Protective	0.152
	SNP	31336250	rs2523535	C	T	Protective	2.336	Protective	2.079	Protective	0.366
	SNP	31336870	rs2253907	G	A	Risk	3.089	Risk	1.221	Protective	0.029
	SNP	31343632	rs6933050	C	T	Protective	0.353	Risk	0.072	Risk	0.343
	SNP	31344273	rs2523638	A	G	Risk	2.97	Risk	1.135	Risk	0.201
	SNP	31346822	rs9266629	C	T	Protective	3.804	Protective	1.961	Protective	1.569
	SNP	31346937	rs9501587	A	G	Risk	1.005	Risk	0.198	Risk	0.067
	SNP	31347057	rs9266638	T	C	Protective	0.524	Protective	0.591	Protective	0.349
	SNP	31348580	rs9266689	A	G	Risk	0.042	Protective	0.02	Protective	0.209
	SNP	31350802	rs2844533	C	T	Risk	2.014	Risk	0.795	Risk	0.035
	SNP	31353593	rs2844529	T	C	Risk	1.375	Risk	0.687	Risk	0.106
	SNP	31354504	rs4711268	T	C	Risk	2.084	Risk	1.615	Risk	0.286
	SNP	31354819	rs4711269	T	C	Risk	1.676	Risk	1.239	Risk	0.147
	SNP	31360255	rs7751505	C	A	Risk	1.827	Risk	1.308	Risk	0.189
	SNP	31362930	rs2523467	A	G	Risk	1.347	Risk	0.632	Risk	0.067
	SNP	31364707	rs2251396	T	C	Protective	3.176	Protective	1.74	Protective	0.6
	SNP	31365707	rs2523457	T	C	Protective	2.408	Protective	1.194	Protective	0.256
	SNP	31368588	rs2844523	T	C	Protective	0.081	Protective	0.443	Protective	0.03
	SNP	31370367	rs3763288	A	G	Protective	1.733	Protective	0.616	Protective	0.238
	SNP	31377047	rs6910087	T	C	Protective	0.05	Protective	0.222	Protective	0.221
	SNP	31378510	rs1063632	A	G	Risk	0.202	Risk	0.2	Protective	0.023
	SNP	31379109	rs1051794	A	G	Risk	1.818	Risk	1.186	Risk	0.252
	SNP	31379115	rs1131896	A	G	Protective	1.03	Protective	0.384	Risk	0.328
	SNP	31379198	rs2256028	T	G	Risk	0.141	Risk	0.036	Risk	0.651
	SNP	31392906	rs2524279	C	T	Protective	1.799	Protective	0.715	Protective	0.321
	SNP	31407643	rs7772549	C	T	Risk	1.929	Risk	1.201	Risk	0.343
	SNP	31407828	rs9469003	C	T	Risk	1.314	Risk	0.738	Risk	0.308
	SNP	31413000	rs9765960	A	G	Risk	0.084	Risk	0.041	Protective	0.417
	SNP	31416156	rs2516464	T	C	Protective	0.204	Risk	0.065	Protective	0.247
	SNP	31417191	rs3128982	G	A	Risk	0.518	Risk	0.469	Risk	0.953
	SNP	31420500	rs3131622	C	A	Risk	0.502	Risk	0.204	Risk	0.482
	SNP	31428967	rs2596472	G	A	Risk	1.928	Risk	1.203	Risk	0.251
	SNP	31430799	rs2596473	T	G	Protective	1.163	Protective	0.635	Protective	0.362
	SNP	31432125	rs2284178	T	C	Protective	1.113	Protective	0.604	Protective	0.335
	SNP	31436273	rs2859448	G	A	Risk	5.541	Risk	4.546	Risk	1.883
	SNP	31438368	rs2244839	A	G	Protective	2.407	Protective	2.511	Protective	1.233
	SNP	31440082	rs1055569	T	C	Protective	1.568	Protective	2.001	Protective	0.915
	SNP	31440497	rs2516440	T	C	Protective	1.794	Protective	2.287	Protective	1.169
	SNP	31441349	rs4413654	A	G	Protective	1.612	Protective	1.41	Protective	0.737
	SNP	31443323	rs12660382	T	C	Protective	1.551	Protective	1.115	Protective	0.988
	SNP	31445216	rs2844502	T	C	Protective	1.902	Protective	0.88	Protective	0.277
	SNP	31446466	rs2248372	A	G	Risk	1.225	Risk	0.69	Risk	0.384
	SNP	31446796	rs2248462	A	G	Risk	1.483	Risk	1.003	Risk	0.356
	SNP	31448154	rs2523651	T	C	Risk	0.215	Risk	0.008	Protective	0.095
	SNP	31448625	rs2516511	A	G	Risk	1.581	Risk	1.068	Risk	0.404
	SNP	31449022	rs2523650	A	G	Risk	0.013	Protective	0.17	Protective	0.568
	SNP	31451279	rs2523708	A	G	Protective	0.82	Protective	0.387	Protective	0.024
	SNP	31461089	rs3130922	A	G	Risk	0.354	Risk	0.052	Protective	0.07
	SNP	31463491	rs2516408	T	C	Protective	0.118	Risk	0.074	Risk	0.4
	SNP	31464050	rs6916394	C	T	Protective	0.823	Protective	0.832	Protective	0.279
	SNP	31464739	rs3828903	A	G	Protective	0.85	Protective	0.857	Protective	0.295
	SNP	31472720	rs2855812	T	G	Risk	0.149	Risk	0.292	Risk	0.499
	SNP	31473286	rs3134899	C	T	Risk	1.155	Risk	1.198	Risk	0.235
	SNP	31475486	rs3132468	G	A	Risk	1.677	Risk	1.554	Risk	0.171
	SNP	31476134	rs3131635	T	C	Risk	1.673	Risk	1.599	Risk	0.192
	SNP	31476854	rs2844498	A	G	Protective	1.056	Protective	1.503	Protective	0.746
	SNP	31478986	rs2246618	T	C	Protective	0.198	Risk	0.018	Risk	0.317
	SNP	31481146	rs2246871	C	A	Risk	1.327	Risk	0.905	Protective	0.024
	SNP	31485354	rs3131630	C	T	Risk	1.968	Risk	1.836	Risk	0.328
	SNP	31488145	rs3130637	T	C	Risk	1.868	Risk	1.521	Risk	0.201
	SNP	31488879	rs4959079	T	C	Risk	0.977	Risk	0.433	Risk	0.162
	SNP	31489644	rs3132454	C	T	Protective	0.677	Protective	0.107	Risk	0.24
	SNP	31491131	rs3093992	G	T	Risk	1.873	Risk	1.494	Risk	0.189
	SNP	31496915	rs2259435	T	C	Protective	0.711	Protective	0.037	Risk	0.287
	SNP	31496925	rs3093983	C	T	Risk	1.014	Risk	1.157	Risk	0.114
	SNP	31497399	rs3130055	C	T	Risk	0.471	Risk	0.258	Protective	0.258
	SNP	31501737	rs1055388	G	A	Risk	0.43	Risk	0.236	Protective	0.28
	SNP	31502767	rs3131628	G	A	Risk	1.06	Risk	1.173	Risk	0.112
	SNP	31506624	rs1129640	A	G	Risk	1.02	Risk	1.134	Risk	0.095
	SNP	31506691	rs2071596	T	C	Protective	1.083	Protective	0.552	Protective	0.357
	SNP	31506801	rs2523512	T	C	Protective	0.726	Protective	0.039	Risk	0.285
	SNP	31507447	rs2239709	A	G	Protective	0.349	Protective	0.826	Protective	0.631
	SNP	31510105	rs2239528	A	G	Risk	1.557	Risk	1.152	Risk	0.26
	SNP	31511857	rs2251824	A	G	Protective	0.888	Protective	0.161	Risk	0.141
	SNP	31512799	rs2071593	T	C	Risk	0.336	Protective	0.033	Risk	0.044
	SNP	31513402	rs2239705	T	C	Protective	0.024	Risk	0.027	Risk	0.105
	SNP	31520426	rs6916921	T	C	Risk	0.24	Risk	0.852	Risk	0.697
	SNP	31522669	rs6929796	A	G	Protective	1.821	Protective	1.042	Protective	0.755
	SNP	31524851	rs2857605	G	A	Risk	2.207	Risk	1.791	Risk	0.677
	SNP	31528130	rs4947324	T	C	Risk	0.339	Risk	0.045	Protective	0.121
	SNP	31529883	rs2516390	G	A	Risk	1.457	Risk	1.289	Risk	0.547
	SNP	31533378	rs2857602	C	T	Risk	1.448	Risk	1.271	Risk	0.536
	SNP	31540556	rs2229094	C	T	Protective	0.221	Risk	0.016	Risk	0.194
	SNP	31540784	rs1041981	A	C	Protective	0.875	Protective	1.214	Protective	0.809
	SNP	31542308	rs1799964	C	T	Protective	0.165	Risk	0.123	Risk	0.31
	SNP	31544189	rs3093662	G	A	Risk	0.724	Risk	0.335	Risk	0.105
	SNP	31547611	rs769177	A	G	Risk	0.944	Risk	0.58	Risk	0.878
	SNP	31564821	rs2844480	A	G	Protective	0.178	Risk	0.278	Risk	0.384
	SNP	31568469	rs2857595	T	C	Protective	0.735	Protective	1.344	Protective	1.009
	SNP	31572927	rs9378200	C	T	Risk	1.235	Risk	0.628	Risk	0.244
	SNP	31572956	rs2844479	G	T	Protective	2.475	Protective	0.557	Protective	0.221
	SNP	31575276	rs9348876	T	C	Risk	1.139	Risk	0.599	Risk	0.257
	SNP	31578772	rs2844477	G	A	Protective	1.306	Protective	0.08	Protective	0.014
	SNP	31583312	rs2736182	T	C	Protective	0.606	Protective	0.658	Protective	0.57
	SNP	31583827	rs2259571	C	A	Protective	1.225	Protective	0.04	Risk	0
	SNP	31583931	rs2269475	A	G	Protective	0.894	Protective	0.32	Protective	0.184
	SNP	31585219	rs2857697	A	G	Protective	1.023	Protective	0.036	Risk	0.021
	SNP	31587938	rs3763295	G	A	Protective	0.904	Protective	0.32	Protective	0.178
	SNP	31589676	rs2844472	C	T	Protective	1.293	Protective	0.079	Protective	0.012
	SNP	31595487	rs2736171	C	T	Protective	1.047	Protective	0.037	Risk	0.023
	SNP	31595882	rs1046080	C	A	Risk	2.949	Risk	1.023	Risk	0.442
	SNP	31597708	rs2736163	A	G	Protective	0.081	Protective	0.203	Protective	0.124
	SNP	31601344	rs2272593	A	G	Risk	3.028	Risk	1.072	Risk	0.475
	SNP	31602489	rs2242657	G	A	Protective	0.995	Protective	0.396	Protective	0.232
	SNP	31602967	rs1046089	A	G	Protective	0.526	Protective	0.853	Protective	0.531
	SNP	31609813	rs755714	T	C	Protective	2.216	Protective	0.278	Protective	0.04
	SNP	31610384	rs1077394	G	A	Risk	1.312	Risk	1.085	Risk	0.634
	SNP	31610529	rs1077393	C	T	Protective	1.926	Protective	0.723	Protective	0.463
	SNP	31610686	rs1052486	C	T	Protective	1.915	Protective	0.729	Protective	0.468
	SNP	31611777	rs760293	A	G	Risk	3.624	Risk	2.325	Risk	1.194
	SNP	31611840	rs2077102	T	G	Protective	1.044	Protective	0.43	Protective	0.256
	SNP	31614102	rs2242656	G	A	Risk	3.656	Risk	2.166	Risk	1.118
	SNP	31616366	rs805303	T	C	Protective	0.296	Protective	0.655	Protective	0.374
	SNP	31618121	rs805301	G	T	Protective	0.271	Protective	0.624	Protective	0.349
	SNP	31621095	rs805298	A	C	Protective	0.118	Protective	0.252	Protective	0.163
	SNP	31622606	rs805297	T	G	Protective	2.435	Protective	0.366	Protective	0.106
	SNP	31623873	rs805264	T	C	Protective	0.064	Protective	0.209	Protective	0.107
	SNP	31625541	rs707921	T	G	Protective	0.11	Protective	0.244	Protective	0.158
	SNP	31627523	rs3130617	C	T	Risk	2.842	Risk	1.023	Risk	0.466
	SNP	31628733	rs805262	A	G	Protective	0.473	Risk	0.184	Risk	0.444
	SNP	31629953	rs7029	C	T	Protective	1.007	Protective	1.268	Protective	1.207
	SNP	31630241	rs7992	A	G	Protective	1.003	Protective	1.265	Protective	1.204
	SNP	31631377	rs805259	C	T	Protective	0.112	Protective	0.248	Protective	0.161
	SNP	31632686	rs2295665	A	G	Protective	0.963	Protective	0.37	Protective	0.208
	SNP	31634193	rs805257	C	T	Protective	0.275	Protective	0.638	Protective	0.339
	SNP	31635710	rs14365	C	T	Protective	0.906	Protective	0.579	Protective	0.378
	SNP	31637807	rs4569	A	G	Protective	1.011	Protective	1.277	Protective	1.21
	SNP	31638178	rs805268	G	T	Protective	0.119	Protective	0.281	Protective	0.168
	SNP	31639757	rs805267	T	C	Protective	0.156	Protective	0.295	Protective	0.203
	SNP	31641139	rs707919	C	T	Protective	2.269	Protective	0.303	Protective	0.061
	SNP	31646398	rs2280800	T	G	Protective	0.914	Protective	0.341	Protective	0.185
	SNP	31648403	rs805290	A	G	Protective	0.968	Protective	1.22	Protective	1.162
	SNP	31661489	rs805281	G	A	Protective	0.988	Protective	1.228	Protective	1.178
	SNP	31665194	rs805274	G	A	Protective	1.027	Protective	1.269	Protective	1.22
	SNP	31669295	rs2295663	C	T	Risk	1.224	Risk	0.749	Risk	0.246
	SNP	31673436	rs9267546	A	G	Risk	0.325	Protective	0.146	Protective	0.268
	SNP	31675297	rs805295	A	G	Risk	0.016	Protective	0.089	Protective	0.023
	SNP	31675765	rs2242653	T	C	Protective	0.492	Protective	0.072	Risk	0.018
	SNP	31678730	rs805287	C	T	Protective	0.441	Protective	0.539	Protective	0.475
	SNP	31683018	rs9469042	C	T	Protective	0.089	Protective	0.233	Protective	0.136
	SNP	31683157	rs3749952	G	T	Protective	0.034	Protective	0.163	Protective	0.108
	SNP	31686497	rs15574	T	C	Risk	0.081	Protective	0.183	Protective	0.22
	SNP	31688217	rs805294	C	T	Risk	0.183	Protective	0.276	Protective	0.092
	SNP	31688799	rs4713479	T	C	Protective	0.081	Protective	0.227	Protective	0.174
	SNP	31717692	rs3117572	A	G	Risk	6.319	Risk	4.398	Risk	1.952
	SNP	31722262	rs9296001	T	C	Protective	0.084	Protective	0.265	Protective	0.185
	SNP	31726688	rs707939	T	G	Protective	3.885	Protective	0.68	Protective	0.341
	SNP	31729359	rs707938	C	T	Risk	0.256	Risk	0.038	Risk	0.303
	SNP	31735631	rs707934	A	G	Protective	0.196	Protective	0.763	Protective	0.923
	SNP	31742590	rs707928	C	T	Risk	0.303	Protective	0.075	Risk	0.031
	SNP	31745284	rs2736426	G	A	Risk	1.479	Risk	1.779	Risk	1.162
	SNP	31748820	rs707926	A	G	Protective	0.179	Protective	0.409	Protective	0.484
	SNP	31750509	rs11531	T	C	Protective	0.283	Protective	0.424	Protective	0.229
	SNP	31753526	rs11751198	A	G	Risk	0.242	Risk	0.037	Risk	0.011
	SNP	31764899	rs480092	G	A	Protective	0.192	Protective	0.413	Protective	0.489
	SNP	31773821	rs2242668	A	G	Protective	0.788	Protective	1.034	Protective	0.879
	SNP	31777946	rs2075800	A	G	Protective	3.559	Protective	0.662	Protective	0.323
	SNP	31778077	rs2227955	C	A	Protective	0.727	Protective	0.71	Protective	0.633
	SNP	31778272	rs2227956	C	T	Risk	6.726	Risk	4.67	Risk	2.109
	SNP	31778529	rs2075799	A	G	Protective	0.386	Protective	0.629	Protective	0.567
	SNP	31794592	rs2763979	T	C	Risk	1.419	Risk	0.275	Risk	0.486
	SNP	31802541	rs9368699	C	T	Risk	2.114	Risk	1.371	Risk	0.652
	SNP	31804729	rs11968400	T	C	Risk	0.281	Protective	0.034	Risk	0.042
	SNP	31810085	rs3115673	A	C	Risk	0.003	Protective	0.156	Protective	0.22
	SNP	31824828	rs9267649	A	G	Risk	6.298	Risk	4.212	Risk	1.918
	SNP	31834197	rs4947332	T	C	Protective	0.849	Protective	0.803	Protective	0.721
	SNP	31837250	rs660594	G	A	Risk	6.803	Risk	3.554	Risk	2.255
	SNP	31838441	rs644827	T	C	Risk	6.812	Risk	3.399	Risk	2.129
	SNP	31839309	rs2242665	G	A	Risk	6.795	Risk	3.388	Risk	2.119
	SNP	31840625	rs614549	C	T	Protective	2.507	Protective	0.543	Protective	0.252
	SNP	31883957	rs644045	T	C	Risk	5.382	Risk	2.262	Risk	1.879
	SNP	31893944	rs2734335	C	T	Risk	4.251	Risk	1.371	Risk	0.704
	SNP	31894626	rs3020644	G	A	Protective	5.388	Protective	1.738	Protective	1.014
	SNP	31914179	rs12614	T	C	Protective	0.152	Protective	0.872	Protective	0.824
	SNP	31916400	rs537160	T	C	Risk	4.305	Risk	3.18	Risk	2.697
	SNP	31917540	rs4151657	C	T	Protective	3.545	Protective	0.96	Protective	0.435
	SNP	31919578	rs2072633	T	C	Risk	2.606	Risk	1.38	Risk	1.189
	SNP	31922254	rs630379	T	G	Risk	7.201	Risk	4.737	Risk	3.961
	SNP	31927342	rs440454	T	C	Risk	6.65	Risk	4.265	Risk	3.661
	SNP	31928799	rs419788	A	G	Risk	6.592	Risk	4.224	Risk	3.622
	SNP	31930441	rs592229	G	T	Risk	3.21	Risk	1.75	Risk	1.586
	SNP	31930462	rs429608	A	G	Protective	0.85	Protective	0.945	Protective	0.685
	SNP	31932177	rs444921	A	G	Protective	0.153	Protective	0.879	Protective	0.701
	SNP	31933518	rs492899	G	A	Protective	0.342	Protective	0.622	Protective	0.763
	SNP	31935567	rs3911893	T	C	Protective	0.933	Protective	0.914	Protective	0.816
	SNP	31936679	rs449643	A	G	Protective	0.113	Protective	0.814	Protective	0.645
	SNP	31938107	rs474534	C	T	Protective	0.926	Protective	0.764	Protective	0.932
	SNP	31941557	rs387608	T	C	Protective	0.2	Protective	0.884	Protective	0.763
	SNP	31946614	rs6941112	A	G	Protective	2.949	Protective	0.662	Protective	0.319
	SNP	31947460	rs389883	C	A	Risk	6.204	Risk	3.78	Risk	3.229
	SNP	32038700	rs2071295	A	G	Protective	3.175	Protective	0.489	Protective	0.204
	SNP	32046275	rs7774197	C	A	Protective	1.697	Protective	2.131	Protective	1.893
	SNP	32050758	rs1150754	A	G	Protective	0.121	Protective	0.116	Risk	0.055
	SNP	32057627	rs204899	A	G	Protective	0.212	Protective	0.754	Protective	0.665
	SNP	32062687	rs2071293	T	C	Protective	3.379	Protective	0.526	Protective	0.249
	SNP	32071893	rs3134954	G	A	Risk	3.364	Risk	2.79	Risk	1.573
	SNP	32077380	rs411337	A	G	Risk	0.177	Protective	0.171	Protective	0.157
	SNP	32078373	rs3807039	C	A	Protective	3.201	Protective	1.607	Protective	1.318
	SNP	32080146	rs3130342	T	G	Risk	2.761	Risk	2.32	Risk	1.24
	SNP	32083175	rs8111	A	G	Protective	2.01	Protective	0.463	Protective	0.249
	SNP	32083300	rs8283	C	T	Risk	1.722	Risk	0.18	Risk	0.147
	SNP	32096244	rs3830076	A	G	Protective	1	Protective	0.415	Protective	0.384
	SNP	32097876	rs169494	T	C	Risk	0.286	Protective	0.083	Protective	0.061
	SNP	32105001	rs4713505	T	G	Protective	1.79	Protective	0.452	Protective	0.232
	SNP	32109979	rs204999	G	A	Risk	1.976	Risk	0.401	Risk	0.332
	SNP	32112626	rs3130279	A	G	Risk	3.262	Risk	2.703	Risk	1.577
	SNP	32113980	rs4713506	A	G	Protective	1.074	Protective	0.082	Risk	0.054
	SNP	32120715	rs1053924	A	G	Protective	0.086	Risk	0.168	Protective	0.037
	SNP	32136547	rs1061808	A	C	Protective	0.446	Risk	0.075	Protective	0.106
	SNP	32141883	rs408359	T	C	Risk	0.866	Risk	0.149	Risk	0.003
	SNP	32145707	rs2269423	T	G	Protective	0.408	Risk	0.002	Protective	0.217
	SNP	32147696	rs3130349	A	G	Risk	1.172	Risk	0.494	Risk	0.514
	SNP	32151222	rs1035798	T	C	Protective	0.314	Risk	0.185	Risk	0.309
	SNP	32151443	rs2070600	A	G	Protective	2.51	Protective	1.814	Protective	1.48
	SNP	32154285	rs204995	C	T	Risk	1.119	Risk	0.344	Risk	0.43
	SNP	32158319	rs176095	C	T	Risk	0.982	Risk	0.304	Risk	0.404
	SNP	32161366	rs204991	G	A	Protective	0.124	Protective	0.348	Protective	0.039
	SNP	32170433	rs2071287	G	A	Protective	0.359	Protective	0.252	Protective	0.488
	SNP	32171075	rs3132935	G	A	Risk	0.57	Risk	0.134	Risk	0.239
	SNP	32171683	rs2071277	A	G	Protective	0.168	Protective	0.163	Protective	0.353
	SNP	32179896	rs2071286	A	G	Protective	0.152	Risk	0.289	Risk	0.35
	SNP	32184345	rs404860	C	T	Protective	1.332	Protective	1.822	Protective	1.277
	SNP	32186348	rs379464	T	C	Protective	0.114	Protective	0.621	Protective	0.997
	SNP	32186872	rs2256594	C	T	Protective	0.7	Protective	1.142	Protective	0.745
	SNP	32187023	rs394657	G	A	Risk	0.99	Risk	0.707	Risk	1.023
	SNP	32187202	rs429853	T	C	Protective	0.75	Protective	0.392	Protective	0.672
	SNP	32188823	rs8192585	T	C	Protective	0.503	Protective	0.08	Protective	0.052
	SNP	32189032	rs415929	G	A	Protective	0.01	Risk	0.094	Risk	0.043
	SNP	32190217	rs915895	G	A	Protective	0.379	Protective	0.979	Protective	0.542
	SNP	32191339	rs3830041	A	G	Risk	0.255	Protective	0.014	Protective	0.186
	SNP	32192560	rs2267644	A	G	Protective	0.098	Protective	0.023	Risk	0.068
	SNP	32194609	rs1475961	C	T	Protective	0.166	Protective	1.723	Protective	1.735
	SNP	32195988	rs365053	C	A	Risk	0.531	Risk	0.005	Protective	0.049
	SNP	32196864	rs9378123	G	A	Risk	0.248	Protective	0.216	Protective	0.289
	SNP	32197463	rs495089	C	T	Risk	0.077	Protective	0.47	Protective	0.392
	SNP	32198867	rs404890	T	G	Risk	1.97	Risk	0.493	Risk	0.629
	SNP	32201707	rs12182351	C	T	Risk	0.567	Protective	0.032	Protective	0.122
	SNP	32203537	rs3130299	G	A	Risk	0.739	Risk	0.059	Protective	0.023
	SNP	32205072	rs549270	T	C	Risk	0.231	Risk	0.047	Risk	0.198
	SNP	32205110	rs9267911	T	C	Protective	1.766	Protective	0.223	Protective	0.485
	SNP	32205942	rs6901158	T	C	Risk	1.114	Risk	0.592	Risk	0.99
	SNP	32207393	rs416352	A	C	Risk	0.693	Protective	0.025	Risk	0.267
	SNP	32208324	rs424232	A	G	Risk	0.42	Protective	0.091	Risk	0.111
	SNP	32209861	rs507778	A	G	Risk	0.863	Protective	0.046	Risk	0.233
	SNP	32213638	rs9267956	G	A	Protective	5.312	Protective	0.889	Protective	0.693
	SNP	32215876	rs2395110	G	A	Risk	5.613	Risk	1.352	Risk	1
	SNP	32217092	rs6936204	T	C	Risk	4.194	Risk	2.589	Risk	2.161
	SNP	32218843	rs3115573	T	C	Risk	5.221	Risk	1.203	Risk	0.949
	SNP	32219725	rs4959089	G	A	Risk	0.307	Protective	1.184	Protective	1.168
	SNP	32219838	rs9357138	T	C	Risk	0.06	Protective	0.065	Risk	0.019
	SNP	32223258	rs3130320	T	C	Risk	4.092	Risk	2.044	Risk	1.832
	SNP	32235895	rs3132931	G	T	Risk	0.891	Risk	0.633	Risk	0.692
	SNP	32238680	rs3132945	C	T	Risk	0.887	Risk	0.432	Risk	0.553
	SNP	32244627	rs3130340	C	T	Risk	0.853	Risk	0.412	Risk	0.532
	SNP	32245370	rs9268103	A	G	Risk	5.619	Risk	2.805	Risk	2.279
	SNP	32245827	rs3115553	A	G	Risk	0.824	Risk	0.392	Risk	0.508
	SNP	32255269	rs9268137	A	G	Risk	1.18	Risk	0.799	Risk	0.876
	SNP	32257337	rs4713518	G	A	Protective	5.69	Protective	0.675	Protective	0.492
	SNP	32257566	rs926070	C	T	Risk	4.674	Risk	0.455	Risk	0.17
	SNP	32259527	rs9268148	G	A	Risk	5.745	Risk	2.86	Risk	2.323
	SNP	32261507	rs3749966	C	T	Risk	0.845	Risk	0.405	Risk	0.524
	SNP	32261771	rs560505	C	T	Protective	5.643	Protective	0.592	Protective	0.444
	SNP	32266425	rs11751697	T	C	Protective	0.155	Protective	0.109	Protective	0.091
	SNP	32268701	rs6909427	G	T	Risk	0.895	Risk	0.446	Risk	0.568
	SNP	32270500	rs477005	C	T	Protective	5.617	Protective	0.577	Protective	0.428
	SNP	32273765	rs6457536	G	A	Risk	0.791	Risk	0.409	Risk	0.536
	SNP	32275194	rs7341328	A	G	Risk	0.787	Risk	0.404	Risk	0.53
	SNP	32282033	rs547261	T	C	Protective	6.076	Protective	0.801	Protective	0.604
	SNP	32283844	rs3749967	C	T	Protective	0.127	Protective	0.082	Protective	0.064
	SNP	32286761	rs498422	C	A	Protective	0.15	Protective	0.369	Protective	0.377
	SNP	32289318	rs547077	C	T	Protective	6.181	Protective	0.992	Protective	0.689
	SNP	32291359	rs4348357	T	G	Risk	4.435	Risk	0.372	Risk	0.107
	SNP	32298372	rs9405090	G	A	Protective	5.719	Protective	0.689	Protective	0.506
	SNP	32299822	rs1003878	T	C	Risk	1.542	Risk	0.515	Risk	0.51
	SNP	32307382	rs1033500	T	C	Protective	5.99	Protective	0.778	Protective	0.584
	SNP	32309352	rs2143465	G	A	Protective	5.991	Protective	0.77	Protective	0.577
	SNP	32312082	rs6904320	A	G	Risk	4.171	Risk	1.025	Risk	0.677
	SNP	32315727	rs910049	A	G	Risk	3.604	Risk	0.891	Risk	0.565
	SNP	32317276	rs2076540	G	A	Protective	5.786	Protective	0.644	Protective	0.491
	SNP	32321004	rs2022544	A	G	Protective	0.373	Protective	1.035	Protective	0.955
	SNP	32321554	rs2395148	T	G	Protective	0.148	Protective	0.038	Protective	0.018
	SNP	32321597	rs1265761	C	T	Protective	0.073	Protective	0.413	Protective	0.399
	SNP	32322393	rs1265759	G	A	Risk	2.981	Risk	0.029	Protective	0.108
	SNP	32326045	rs2395150	G	A	Risk	2.893	Risk	0.025	Protective	0.109
	SNP	32331998	rs9268347	A	G	Protective	0.258	Protective	1.153	Protective	1.043
	SNP	32333955	rs9268368	C	T	Protective	5.71	Protective	0.684	Protective	0.503
	SNP	32334754	rs7770048	T	C	Protective	0.282	Protective	0.931	Protective	0.855
	SNP	32335204	rs2143462	T	C	Risk	1.373	Risk	1.09	Risk	1.235
	SNP	32335433	rs2073048	T	C	Protective	0.285	Protective	0.93	Protective	0.859
	SNP	32336074	rs2073046	A	G	Protective	5.916	Protective	0.742	Protective	0.554
	SNP	32336187	rs3129934	T	C	Risk	5.374	Risk	2.683	Risk	2.135
	SNP	32336586	rs9268384	G	A	Protective	5.763	Protective	0.706	Protective	0.522
	SNP	32337630	rs2273017	C	T	Risk	4.366	Risk	0.142	Protective	0.048
	SNP	32338695	rs3129943	G	A	Risk	0.441	Risk	0.132	Risk	0.243
	SNP	32338986	rs2073044	A	G	Protective	6.845	Protective	0.722	Protective	0.62
	SNP	32339076	rs2050190	C	T	Risk	1.979	Risk	0.968	Risk	1.143
	SNP	32354428	rs4424066	G	A	Protective	7.104	Protective	1.11	Protective	1.199
	SNP	32357165	rs9268474	C	T	Protective	8.482	Protective	1.117	Protective	1.062
	SNP	32357715	rs12529049	T	C	Risk	0.263	Protective	0.28	Protective	0.454
	SNP	32358513	rs3117098	C	T	Risk	2.37	Risk	0.032	Protective	0.02
	SNP	32361111	rs3817973	A	G	Protective	7.37	Protective	1.219	Protective	1.313
	SNP	32361388	rs3817969	A	G	Risk	0.004	Protective	0.463	Protective	0.6
	SNP	32361821	rs3129953	T	C	Risk	0.708	Risk	0.266	Risk	0.395
	SNP	32363816	rs2076530	G	A	Protective	8.159	Protective	1.713	Protective	1.811
	SNP	32363955	rs2076529	G	A	Protective	7.213	Protective	1.169	Protective	1.272
	SNP	32365580	rs3129954	A	G	Risk	2.437	Risk	0.051	Protective	0.006
	SNP	32366421	rs4248166	C	T	Protective	0.113	Protective	0.255	Protective	0.28
	SNP	32367515	rs2294882	G	A	Protective	0.359	Protective	0.513	Protective	0.528
	SNP	32368087	rs3817963	G	A	Protective	9.512	Protective	1.34	Protective	1.256
	SNP	32373312	rs10947262	T	C	Protective	1.163	Protective	0.79	Protective	0.702
	SNP	32373698	rs3806156	T	G	Protective	11.803	Protective	1.563	Protective	1.416
	SNP	32373801	rs3806157	G	T	Protective	10.598	Protective	1.257	Protective	1.142
	SNP	32374640	rs3763308	A	G	Protective	0.689	Protective	0.784	Protective	0.891
	SNP	32375352	rs9268494	C	A	Protective	6.284	Protective	1.288	Protective	1.073
	SNP	32376176	rs3763311	T	C	Protective	5.917	Protective	1.026	Protective	0.853
	SNP	32376471	rs3763313	C	A	Risk	1.386	Risk	0.836	Risk	0.575
	SNP	32383108	rs9268528	A	G	Risk	6.125	Risk	0.82	Risk	0.803
	SNP	32384721	rs9268542	A	G	Risk	6.678	Risk	1.015	Risk	0.992
	SNP	32385605	rs3135374	T	G	Protective	0.005	Protective	0.2	Protective	0.059
	SNP	32387809	rs2395163	C	T	Protective	13.727	Protective	2.022	Protective	1.661
	SNP	32388275	rs2395166	C	T	Risk	5.132	Risk	0.995	Risk	0.486
	SNP	32389648	rs3135363	C	T	Protective	0.276	Protective	0.217	Protective	0.052
	SNP	32392877	rs3135353	A	G	Risk	0.041	Protective	0.138	Risk	0.002
	SNP	32395568	rs2187818	C	A	Risk	7.22	Risk	1.573	Risk	1.488
	SNP	32400344	rs9501626	A	C	Risk	2.227	Risk	0.229	Risk	0.452
	SNP	32400520	rs3129858	A	G	Risk	0.723	Risk	0.234	Risk	0.353
	SNP	32401217	rs3135338	G	A	Risk	7.76	Risk	2.543	Risk	2.05
	SNP	32406342	rs3129871	A	C	Risk	7.291	Risk	2.236	Risk	1.741
	SNP	32409530	rs3129882	G	A	Risk	4.033	Risk	0.831	Risk	0.307
	SNP	32411646	rs7192	T	G	Risk	2.269	Risk	1.028	Risk	1.071
	SNP	32411726	rs3129888	G	A	Risk	4.158	Risk	2.174	Risk	1.743
	SNP	32411833	rs2239803	G	A	Risk	4.721	Risk	1.613	Risk	1.22
	SNP	32412539	rs7195	A	G	Risk	2.247	Risk	1.039	Risk	1.079
	SNP	32413459	rs2227139	C	T	Risk	2.272	Risk	1.053	Risk	1.094
	SNP	32414273	rs3129890	C	T	Risk	0.123	Protective	0.12	Risk	0.009
	SNP	32415080	rs3129891	A	G	Protective	0.138	Protective	0.367	Protective	0.176
	SNP	32415975	rs13209234	A	G	Risk	4.15	Risk	1.514	Risk	0.863
	SNP	32427748	rs9268831	C	T	Risk	7.786	Risk	1.91	Risk	1.722
	SNP	32428285	rs6903608	C	T	Risk	2.542	Protective	0.145	Protective	0.278
	SNP	32429643	rs9268853	C	T	Protective	6.113	Protective	0.267	Protective	0.229
	SNP	32431147	rs9268877	A	G	Risk	4.492	Protective	0.011	Protective	0.142
	SNP	32433167	rs2395185	T	G	Protective	5.62	Protective	0.14	Protective	0.108
	SNP	32438598	rs9269043	C	T	Risk	0.307	Risk	0.325	Risk	0.452
	SNP	32439508	rs2187823	T	C	Risk	0.248	Risk	0.115	Risk	0.248
	HLA-DRB1_AminoAcid	32548026	AA_DRB1_233_32548026_R	P	A	Risk	0.869	Protective	0.1	Protective	0.134
	HLA-DRB1_AminoAcid	32548026	AA_DRB1_233_32548026_T	P	A	Protective	0.75	Protective	0.04	Protective	0.003
	HLA-DRB1_AminoAcid	32548633	AA_DRB1_189_32548633_R	P	A	Risk	0.422	Risk	0.412	Risk	0.337
	HLA-DRB1_AminoAcid	32549357	AA_DRB1_181_32549357_M	P	A	Risk	2.772	Protective	0.158	Protective	0.133
	HLA-DRB1_AminoAcid	32549357	AA_DRB1_181_32549357_T	P	A	Protective	2.849	Risk	0.046	Risk	0.016
	HLA-DRB1_AminoAcid	32549360	AA_DRB1_180_32549360_L	P	A	Protective	14.181	Risk	0.015	Risk	0.001
	HLA-DRB1_AminoAcid	32549360	AA_DRB1_180_32549360_V	P	A	Risk	12.737	Protective	0.698	Protective	0.705
	HLA-DRB1_AminoAcid	32549453	AA_DRB1_149_32549453_H	P	A	Risk	0.575	Protective	0.569	Protective	0.555
	HLA-DRB1_AminoAcid	32549453	AA_DRB1_149_32549453_Q	P	A	Protective	0.505	Risk	0.015	Risk	0.001
	HLA-DRB1_AminoAcid	32549474	AA_DRB1_142_32549474_M	P	A	Risk	4.123	Protective	0.569	Protective	0.555
	HLA-DRB1_AminoAcid	32549474	AA_DRB1_142_32549474_V	P	A	Protective	3.834	Risk	0.015	Risk	0.001
	HLA-DRB1_AminoAcid	32549480	AA_DRB1_140_32549480_A	P	A	Risk	8.028	Risk	0.626	Risk	0.585
	HLA-DRB1_AminoAcid	32549480	AA_DRB1_140_32549480_T	P	A	Protective	7.751	Protective	0.172	Protective	0.16
	HLA-DRB1_AminoAcid	32549501	AA_DRB1_133_32549501_L	P	A	Risk	4.123	Protective	0.569	Protective	0.555
	HLA-DRB1_AminoAcid	32549501	AA_DRB1_133_32549501_R	P	A	Protective	3.834	Risk	0.015	Risk	0.001
	HLA-DRB1_AminoAcid	32549540	AA_DRB1_120_32549540_N	P	A	Protective	12.118	Protective	0.259	Protective	0.238
	HLA-DRB1_AminoAcid	32549540	AA_DRB1_120_32549540_S	P	A	Risk	12.43	Risk	0.391	Risk	0.359
	HLA-DRB1_AminoAcid	32549588	AA_DRB1_104_32549588_A	P	A	Protective	6.601	Protective	0.015	Risk	0.002
	HLA-DRB1_AminoAcid	32549588	AA_DRB1_104_32549588_S	P	A	Risk	6.857	Risk	0.073	Risk	0.051
	HLA-DRB1_AminoAcid	32549606	AA_DRB1_98_32549606_E	P	A	Protective	6.569	Protective	0.001	Risk	0.016
	HLA-DRB1_AminoAcid	32549606	AA_DRB1_98_32549606_K	P	A	Risk	6.845	Risk	0.073	Risk	0.051
	HLA-DRB1_AminoAcid	32549612	AA_DRB1_96_32549612_H	P	A	Risk	2.253	Risk	0.045	Risk	0.058
	HLA-DRB1_AminoAcid	32549612	AA_DRB1_96_32549612_Q	P	A	Risk	5.051	Protective	0.216	Protective	0.194
	HLA-DRB1_AminoAcid	32549612	AA_DRB1_96_32549612_Y	P	A	Protective	14.181	Risk	0.015	Risk	0.001
	HLA-DRB1_AminoAcid	32551912	AA_DRB1_86_32551912_V	P	A	Protective	0.145	Protective	0.137	Protective	0.156
	HLA-DRB1_AminoAcid	32551915	AA_DRB1_85_32551915_A	P	A	Risk	0.257	Risk	0.467	Risk	0.473
	HLA-DRB1_AminoAcid	32551936	AA_DRB1_78_32551936_V	P	A	Risk	2.091	Protective	0.241	Protective	0.215
	HLA-DRB1_AminoAcid	32551948	AA_DRB1_74_32551948_A	P	A	Protective	0.948	Risk	0.405	Risk	0.316
	HLA-DRB1_AminoAcid	32551948	AA_DRB1_74_32551948_E	P	A	Protective	1.241	Protective	1.133	Protective	1.035
	HLA-DRB1_AminoAcid	32551948	AA_DRB1_74_32551948_L	P	A	Protective	0.032	Protective	0.018	Risk	0.026
	HLA-DRB1_AminoAcid	32551957	AA_DRB1_71_32551957_A	P	A	Risk	4.7	Risk	0.614	Risk	0.546
	HLA-DRB1_AminoAcid	32551957	AA_DRB1_71_32551957_E	P	A	Risk	0.039	Risk	0.048	Risk	0.022
	HLA-DRB1_AminoAcid	32551957	AA_DRB1_71_32551957_K	P	A	Protective	0.323	Risk	0.605	Risk	0.489
	HLA-DRB1_AminoAcid	32551957	AA_DRB1_71_32551957_R	P	A	Protective	0.679	Protective	0.766	Protective	0.648
	HLA-DRB1_AminoAcid	32551960	AA_DRB1_70_32551960_D	P	A	Risk	0.445	Protective	0.1	Protective	0.089
	HLA-DRB1_AminoAcid	32551960	AA_DRB1_70_32551960_Q	P	A	Protective	0.668	Risk	0.606	Risk	0.552
	HLA-DRB1_AminoAcid	32551960	AA_DRB1_70_32551960_R	P	A	Risk	0.31	Protective	0.658	Protective	0.623
	HLA-DRB1_AminoAcid	32551969	AA_DRB1_67_32551969_F	P	A	Risk	0.478	Protective	0.001	Risk	0.063
	HLA-DRB1_AminoAcid	32551969	AA_DRB1_67_32551969_I	P	A	Risk	3.027	Protective	0.02	Protective	0.071
	HLA-DRB1_AminoAcid	32551969	AA_DRB1_67_32551969_L	P	A	Protective	3.695	Risk	0.025	Risk	0.016
	HLA-DRB1_AminoAcid	32551990	AA_DRB1_60_32551990_H	P	A	Protective	0.51	Protective	0.682	Protective	0.743
	HLA-DRB1_AminoAcid	32551990	AA_DRB1_60_32551990_S	P	A	Risk	1.453	Protective	0.093	Protective	0.098
	HLA-DRB1_AminoAcid	32551990	AA_DRB1_60_32551990_Y	P	A	Protective	0.886	Risk	0.393	Risk	0.427
	HLA-DRB1_AminoAcid	32551996	AA_DRB1_58_32551996_E	P	A	Risk	0.79	Risk	0.53	Risk	0.625
	HLA-DRB1_AminoAcid	32551999	AA_DRB1_57_32551999_A	P	A	Protective	0.51	Protective	0.682	Protective	0.743
	HLA-DRB1_AminoAcid	32551999	AA_DRB1_57_32551999_D	P	A	Protective	0.085	Risk	0.207	Risk	0.241
	HLA-DRB1_AminoAcid	32551999	AA_DRB1_57_32551999_S	P	A	Protective	0.783	Risk	0.127	Risk	0.107
	HLA-DRB1_AminoAcid	32551999	AA_DRB1_57_32551999_V	P	A	Risk	1.436	Protective	0.101	Protective	0.105
	HLA-DRB1_AminoAcid	32552029	AA_DRB1_47_32552029_F	P	A	Risk	5.15	Risk	1.093	Risk	1.044
	HLA-DRB1_AminoAcid	32552056	AA_DRB1_38_32552056_L	P	A	Protective	0.041	Risk	0.195	Risk	0.137
	HLA-DRB1_AminoAcid	32552056	AA_DRB1_38_32552056_V	P	A	Protective	0.417	Protective	0.505	Protective	0.458
	HLA-DRB1_AminoAcid	32552059	AA_DRB1_37_32552059_F	P	A	Risk	0.823	Protective	0.556	Protective	0.58
	HLA-DRB1_AminoAcid	32552059	AA_DRB1_37_32552059_L	P	A	Protective	0.041	Risk	0.195	Risk	0.137
	HLA-DRB1_AminoAcid	32552059	AA_DRB1_37_32552059_N	P	A	Risk	1.801	Protective	0.023	Protective	0.028
	HLA-DRB1_AminoAcid	32552059	AA_DRB1_37_32552059_S	P	A	Risk	5.23	Risk	0.206	Risk	0.167
	HLA-DRB1_AminoAcid	32552059	AA_DRB1_37_32552059_Y	P	A	Protective	9.589	Risk	0.007	Risk	0.05
	HLA-DRB1_AminoAcid	32552071	AA_DRB1_33_32552071_H	P	A	Protective	14.217	Protective	0.57
	HLA-DRB1_AminoAcid	32552074	AA_DRB1_32_32552074_H	P	A	Risk	0.663	Risk	0.017	Protective	0.004
	HLA-DRB1_AminoAcid	32552077	AA_DRB1_31_32552077_F	P	A	Protective	2.443	Protective	0.569
	HLA-DRB1_AminoAcid	32552077	AA_DRB1_31_32552077_I	P	A	Risk	1.78	Risk	0.263	Risk	0.241
	HLA-DRB1_AminoAcid	32552080	AA_DRB1_30_32552080_G	P	A	Risk	0.303	Protective	0.579	Protective	0.527
	HLA-DRB1_AminoAcid	32552080	AA_DRB1_30_32552080_H	P	A	Risk	0.121	Risk	0.261	Risk	0.188
	HLA-DRB1_AminoAcid	32552080	AA_DRB1_30_32552080_Y	P	A	Protective	3.44	Protective	0.033	Protective	0.024
	HLA-DRB1_AminoAcid	32552086	AA_DRB1_28_32552086_D	P	A	Protective	3.143	Protective	0.049	Protective	0.03
	HLA-DRB1_AminoAcid	32552086	AA_DRB1_28_32552086_E	P	A	Risk	2.81	Risk	0.315	Risk	0.262
	HLA-DRB1_AminoAcid	32552086	AA_DRB1_28_32552086_H	P	A	Risk	0.303	Protective	0.579	Protective	0.527
	HLA-DRB1_Allele	32552064	HLA_DRB1_04	P	A	Protective	14.217	Protective	0.461
	HLA-DRB1_Allele	32552064	HLA_DRB1_04:01	P	A	Protective	3.243	Risk	0.465	Risk	0.411
	HLA-DRB1_Allele	32552064	HLA_DRB1_04:05	P	A	Protective	0.443	Risk	0.86	Risk	0.828
	HLA-DRB1_Allele	32552064	HLA_DRB1_08	P	A	Protective	0.015	Risk	0.012	Risk	0.047
	HLA-DRB1_Allele	32552064	HLA_DRB1_09	P	A	Risk	0.303	Protective	0.57	Protective	0.527
	HLA-DRB1_Allele	32552064	HLA_DRB1_09:01	P	A	Risk	0.299	Protective	0.654	Protective	0.624
	HLA-DRB1_Allele	32552064	HLA_DRB1_11	P	A	Risk	0.79	Risk	0.464	Risk	0.625
	HLA-DRB1_Allele	32552064	HLA_DRB1_12	P	A	Protective	0.041	Risk	0.301	Risk	0.137
	HLA-DRB1_Allele	32552064	HLA_DRB1_13	P	A	Protective	0.059	Protective	0.405	Protective	0.516
	HLA-DRB1_Allele	32552064	HLA_DRB1_13:02	P	A	Risk	1.325	Risk	0.596	Risk	0.426
	HLA-DRB1_Allele	32552064	HLA_DRB1_14	P	A	Protective	0.724	Protective	0.883	Protective	0.974
	HLA-DRB1_Allele	32552064	HLA_DRB1_15	P	A	Risk	4.7	Risk	0.629	Risk	0.546
	HLA-DRB1_Allele	32552064	HLA_DRB1_15:01	P	A	Risk	5.385	Risk	1.995	Risk	1.454
	HLA-DRB1_Allele	32552064	HLA_DRB1_15:02	P	A	Risk	0.021	Protective	1.486	Protective	0.976
	HLA-DRB1_SharedEpitope	32552064	HLA_DRB1_SE_ALL	P	A	Protective	3.426	Risk	0.53	Risk	0.449
	HLA-DRB1_SharedEpitope	32552064	HLA_DRB1_SE_QKRAA	P	A	Protective	3.713	Risk	0.238	Risk	0.215
	HLA-DRB1_SharedEpitope	32552064	HLA_DRB1_SE_QRRAA	P	A	Protective	1.402	Protective	0.135	Protective	0.179
	HLA-DRB1_AminoAcid	32552092	AA_DRB1_26_32552092_F	P	A	Protective	2.652	Protective	0.327	Protective	0.33
	HLA-DRB1_AminoAcid	32552092	AA_DRB1_26_32552092_L	P	A	Risk	1.28	Risk	0.442	Risk	0.376
	HLA-DRB1_AminoAcid	32552092	AA_DRB1_26_32552092_Y	P	A	Risk	1.777	Protective	0.013	Risk	0.006
	HLA-DRB1_AminoAcid	32552122	AA_DRB1_16_32552122_H	P	A	Risk	0.233	Risk	0.069	Protective	0.374
	HLA-DRB1_AminoAcid	32552122	AA_DRB1_16_32552122_Y	P	A	Protective	0.249			Protective	0.555
	HLA-DRB1_AminoAcid	32552131	AA_DRB1_13_32552131_F	P	A	Risk	2.443	-	-	-	-
	HLA-DRB1_AminoAcid	32552131	AA_DRB1_13_32552131_G	P	A	Protective	0.234	-	-	-	-
	HLA-DRB1_AminoAcid	32552131	AA_DRB1_13_32552131_H	P	A	Protective	14.223	-	-	-	-
	HLA-DRB1_AminoAcid	32552131	AA_DRB1_13_32552131_R	P	A	Risk	4.043	-	-	-	-
	HLA-DRB1_AminoAcid	32552131	AA_DRB1_13_32552131_S	P	A	Risk	1.52	-	-	-	-
	HLA-DRB1_AminoAcid	32552134	AA_DRB1_12_32552134_T	P	A	Risk	0.524	Protective	0.569	Protective	0.555
	HLA-DRB1_AminoAcid	32552137	AA_DRB1_11_32552137_D	P	A	Risk	0.303	Protective	0.579	Protective	0.527
	HLA-DRB1_AminoAcid	32552137	AA_DRB1_11_32552137_P	P	A	Risk	4.043	Protective	0.569	Protective	0.555
	HLA-DRB1_AminoAcid	32552137	AA_DRB1_11_32552137_S	P	A	Risk	0.524	Protective	0.569	Protective	0.555
	HLA-DRB1_AminoAcid	32552137	AA_DRB1_11_32552137_V	P	A	Protective	12.158	Protective	0.259	Protective	0.239
	HLA-DRB1_AminoAcid	32552140	AA_DRB1_10_32552140_Q	P	A	Protective	0.821	Risk	0.626	Risk	0.585
	HLA-DRB1_AminoAcid	32552140	AA_DRB1_10_32552140_Y	P	A	Risk	0.524	Protective	0.569	Protective	0.555
	HLA-DRB1_AminoAcid	32552143	AA_DRB1_9_32552143_E	P	A	Protective	7.994	Protective	0.626	Protective	0.585
	HLA-DRB1_AminoAcid	32552143	AA_DRB1_9_32552143_K	P	A	Risk	0.303	Protective	0.579	Protective	0.527
	HLA-DRB1_AminoAcid	32552143	AA_DRB1_9_32552143_W	P	A	Risk	7.399	Risk	0.038	Risk	0.02
	HLA-DRB1_AminoAcid	32557422	AA_DRB1_4_32557422_Q	P	A	Risk	2.053	Protective	0.264	Protective	0.238
	HLA-DRB1_AminoAcid	32557422	AA_DRB1_4_32557422_R	P	A	Protective	1.843	Risk	0.316	Risk	0.273
	HLA-DRB1_AminoAcid	32557434	AA_DRB1_-1_32557434_A	P	A	Protective	3.636	Protective	0.351	Protective	0.283
	HLA-DRB1_AminoAcid	32557434	AA_DRB1_-1_32557434_S	P	A	Risk	4.7	Risk	0.614	Risk	0.546
	HLA-DRB1_AminoAcid	32557479	AA_DRB1_-16_32557479_A	P	A	Protective	0.827	Risk	0.627	Risk	0.586
	HLA-DRB1_AminoAcid	32557479	AA_DRB1_-16_32557479_V	P	A	Risk	0.828	Risk	0.075	Risk	0.1
	HLA-DRB1_AminoAcid	32557482	AA_DRB1_-17_32557482_A	P	A	Protective	4.808	Protective	0.092	Protective	0.049
	HLA-DRB1_AminoAcid	32557482	AA_DRB1_-17_32557482_T	P	A	Risk	5.386	Risk	0.098	Risk	0.077
	HLA-DRB1_AminoAcid	32557503	AA_DRB1_-24_32557503_F	P	A	Protective	14.181	Risk	0.015	Risk	0.001
	HLA-DRB1_AminoAcid	32557503	AA_DRB1_-24_32557503_L	P	A	Risk	13.078	Protective	0.005	Risk	0.014
	HLA-DRB1_AminoAcid	32557506	AA_DRB1_-25_32557506_K	P	A	Protective	0.827	Risk	0.627	Risk	0.586
	HLA-DRB1_AminoAcid	32557506	AA_DRB1_-25_32557506_R	P	A	Risk	0.825	Risk	0.075	Risk	0.1
	SNP	32569691	rs477515	T	C	Protective	8.414	Risk	0.044	Risk	0.044
	SNP	32574060	rs9270986	A	C	Risk	3.584	Risk	0.446	Risk	0.423
	SNP	32577380	rs660895	G	A	Protective	14.706	Risk	0.571	Risk	0.6
	SNP	32578052	rs532098	T	C	Protective	9.151	Protective	0.366	Protective	0.375
	SNP	32582075	rs642093	A	G	Risk	1.853	Risk	0.328	Risk	0.34
	SNP	32586854	rs9271366	G	A	Risk	4.927	Risk	1.342	Risk	1.279
	SNP	32590722	rs17533090	T	G	Risk	0.572	Protective	0.33	Protective	0.396
	SNP	32590953	rs9271588	T	C	Risk	4.293	Risk	0.428	Risk	0.478
	SNP	32594328	rs9271775	C	T	Risk	3.801	Risk	1.558	Risk	1.509
	SNP	32602269	rs9272219	T	G	Risk	1.447	Risk	0.916	Risk	0.942
	HLA-DQA1_AminoAcid	32605258	AA_DQA1_-16_32605258_L	P	A	Risk	2.928	Protective	0.115	Protective	0.139
	HLA-DQA1_Allele	32608306	HLA_DQA1_01	P	A	Risk	3.389	Protective	0.331	Protective	0.372
	HLA-DQA1_Allele	32608306	HLA_DQA1_01:01	P	A	Risk	1.775	Risk	0.219	Risk	0.195
	HLA-DQA1_Allele	32608306	HLA_DQA1_01:02	P	A	Risk	4.807	Risk	0.764	Risk	0.531
	HLA-DQA1_Allele	32608306	HLA_DQA1_01:03	P	A	Protective	1.645	Protective	2.216	Protective	1.945
	HLA-DQA1_Allele	32608306	HLA_DQA1_03	P	A	Protective	11.195	Protective	0.198	Protective	0.195
	HLA-DQA1_Allele	32608306	HLA_DQA1_03:01	P	A	Protective	10.976	Protective	0.054	Protective	0.065
	HLA-DQA1_Allele	32608306	HLA_DQA1_04	P	A	Risk	0.793	Risk	0.641	Risk	0.643
	HLA-DQA1_Allele	32608306	HLA_DQA1_04:01	P	A	Risk	0.768	Risk	0.417	Risk	0.382
	HLA-DQA1_Allele	32608306	HLA_DQA1_05	P	A	Risk	1.521	Risk	0.323	Risk	0.312
	SNP	32605884	rs2187668	A	G	Risk	1.17	Risk	0.192	Risk	0.146
	HLA-DQA1_AminoAcid	32609105	AA_DQA1_11_32609105_C	P	A	Risk	3.335	Protective	0.362	Protective	0.405
	HLA-DQA1_AminoAcid	32609126	AA_DQA1_18_32609126_F	P	A	Risk	3.337	Protective	0.361	Protective	0.405
	HLA-DQA1_AminoAcid	32609147	AA_DQA1_25_32609147_F	P	A	Protective	0.017	Protective	1.074	Protective	0.907
	HLA-DQA1_AminoAcid	32609150	AA_DQA1_26_32609150_S	P	A	Protective	11.069	Protective	0.134	Protective	0.129
	HLA-DQA1_AminoAcid	32609174	AA_DQA1_34_32609174_Q	P	A	Risk	3.305	Risk	0.287	Risk	0.286
	HLA-DQA1_AminoAcid	32609192	AA_DQA1_40_32609192_G	P	A	Risk	1.145	Risk	0.625	Risk	0.646
	HLA-DQA1_AminoAcid	32609195	AA_DQA1_41_32609195_K	P	A	Protective	1.642	Protective	2.096	Protective	1.831
	HLA-DQA1_AminoAcid	32609207	AA_DQA1_45_32609207_A	P	A	Risk	3.337	Protective	0.361	Protective	0.405
	HLA-DQA1_AminoAcid	32609213	AA_DQA1_47_32609213_C	P	A	Risk	1.146	Risk	0.626	Risk	0.647
	HLA-DQA1_AminoAcid	32609213	AA_DQA1_47_32609213_Q	P	A	Protective	11.069	Protective	0.134	Protective	0.129
	HLA-DQA1_AminoAcid	32609213	AA_DQA1_47_32609213_R	P	A	Risk	3.337	Protective	0.361	Protective	0.405
	HLA-DQA1_AminoAcid	32609216	AA_DQA1_48_32609216_W	P	A	Risk	3.335	Protective	0.362	Protective	0.405
	HLA-DQA1_AminoAcid	32609222	AA_DQA1_50_32609222_E	P	A	Risk	3.337	Protective	0.361	Protective	0.405
	HLA-DQA1_AminoAcid	32609222	AA_DQA1_50_32609222_L	P	A	Protective	6.246	Risk	0.057	Risk	0.071
	HLA-DQA1_AminoAcid	32609222	AA_DQA1_50_32609222_V	P	A	Risk	1.146	Risk	0.626	Risk	0.647
	HLA-DQA1_AminoAcid	32609225	AA_DQA1_51_32609225_L	P	A	Risk	1.146	Risk	0.626	Risk	0.647
	HLA-DQA1_AminoAcid	32609228	AA_DQA1_52_32609228_R	P	A	Protective	5.575	Risk	0.368	Risk	0.397
	HLA-DQA1_AminoAcid	32609228	AA_DQA1_52_32609228_S	P	A	Risk	3.337	Protective	0.361	Protective	0.405
	HLA-DQA1_AminoAcid	32609231	AA_DQA1_53_32609231_K	P	A	Risk	3.337	Protective	0.361	Protective	0.405
	HLA-DQA1_AminoAcid	32609231	AA_DQA1_53_32609231_Q	P	A	Risk	1.145	Risk	0.625	Risk	0.646
	HLA-DQA1_AminoAcid	32609231	AA_DQA1_53_32609231_R	P	A	Protective	6.246	Risk	0.057	Risk	0.071
	HLA-DQA1_AminoAcid	32609237	AA_DQA1_55_32609237_G	P	A	Risk	3.335	Protective	0.362	Protective	0.405
	HLA-DQA1_AminoAcid	32609240	AA_DQA1_56_32609240_G	P	A	Risk	3.335	Protective	0.362	Protective	0.405
	HLA-DQA1_AminoAcid	32609240	AA_DQA1_56_32609240_R	P	A	Protective	11.069	Protective	0.134	Protective	0.129
	HLA-DQA1_AminoAcid	32609255	AA_DQA1_61_32609255_G	P	A	Risk	3.337	Protective	0.361	Protective	0.405
	HLA-DQA1_AminoAcid	32609264	AA_DQA1_64_32609264_R	P	A	Risk	3.335	Protective	0.362	Protective	0.405
	HLA-DQA1_AminoAcid	32609270	AA_DQA1_66_32609270_M	P	A	Risk	3.337	Protective	0.361	Protective	0.405
	HLA-DQA1_AminoAcid	32609279	AA_DQA1_69_32609279_A	P	A	Risk	3.337	Protective	0.361	Protective	0.405
	HLA-DQA1_AminoAcid	32609279	AA_DQA1_69_32609279_L	P	A	Protective	2.948	Risk	0.114	Risk	0.138
	HLA-DQA1_AminoAcid	32609279	AA_DQA1_69_32609279_T	P	A	Risk	0.109	Risk	0.368	Risk	0.364
	HLA-DQA1_AminoAcid	32609297	AA_DQA1_75_32609297_S	P	A	Risk	1.536	Risk	0.328	Risk	0.318
	HLA-DQA1_AminoAcid	32609300	AA_DQA1_76_32609300_L	P	A	Risk	2.646	Risk	0.656	Risk	0.692
	HLA-DQA1_AminoAcid	32609300	AA_DQA1_76_32609300_M	P	A	Risk	3.335	Protective	0.362	Protective	0.405
	HLA-DQA1_AminoAcid	32609300	AA_DQA1_76_32609300_V	P	A	Protective	11.069	Protective	0.134	Protective	0.129
	HLA-DQA1_AminoAcid	32609312	AA_DQA1_80_32609312_Y	P	A	Risk	3.337	Protective	0.361	Protective	0.405
	HLA-DQA1_AminoAcid	32609806	AA_DQA1_107_32609806_I	P	A	Risk	1.536	Risk	0.328	Risk	0.318
	HLA-DQA1_AminoAcid	32609872	AA_DQA1_129_32609872_Q	P	A	Risk	6.298	Risk	0.403	Risk	0.287
	HLA-DQA1_AminoAcid	32609875	AA_DQA1_130_32609875_A	P	A	Protective	1.642	Protective	2.096	Protective	1.831
	HLA-DQA1_AminoAcid	32609953	AA_DQA1_156_32609953_L	P	A	Risk	1.536	Risk	0.328	Risk	0.318
	HLA-DQA1_AminoAcid	32609968	AA_DQA1_161_32609968_E	P	A	Risk	1.536	Risk	0.328	Risk	0.318
	HLA-DQA1_AminoAcid	32609974	AA_DQA1_163_32609974_S	P	A	Risk	1.536	Risk	0.328	Risk	0.318
	HLA-DQA1_AminoAcid	32610010	AA_DQA1_175_32610010_E	P	A	Protective	6.243	Risk	0.074	Risk	0.088
	HLA-DQA1_AminoAcid	32610010	AA_DQA1_175_32610010_K	P	A	Risk	1.536	Risk	0.328	Risk	0.318
	HLA-DQA1_AminoAcid	32610010	AA_DQA1_175_32610010_Q	P	A	Risk	3.329	Protective	0.358	Protective	0.4
	HLA-DQA1_AminoAcid	32610402	AA_DQA1_187_32610402_T	P	A	Protective	11.069	Protective	0.134	Protective	0.129
	HLA-DQA1_AminoAcid	32610462	AA_DQA1_207_32610462_M	P	A	Risk	4.83	Risk	0.682	Risk	0.508
	HLA-DQA1_AminoAcid	32610486	AA_DQA1_215_32610486_L	P	A	Protective	6.246	Risk	0.057	Risk	0.071
	HLA-DQA1_AminoAcid	32610495	AA_DQA1_218_32610495_Q	P	A	Risk	3.327	Protective	0.359	Protective	0.401
	SNP	32626086	rs7744001	A	G	Protective	1.051	Protective	0.979	Protective	0.604
	HLA-DQB1_AminoAcid	32629129	AA_DQB1_224_32629129_Q	P	A	Protective	1.575	Risk	0.33	Risk	0.267
	HLA-DQB1_AminoAcid	32629129	AA_DQB1_224_32629129_R	P	A	Risk	1.588	Protective	0.37	Protective	0.315
	HLA-DQB1_AminoAcid	32629138	AA_DQB1_221_32629138_H	P	A	Protective	3.133	Risk	0.339	Risk	0.373
	HLA-DQB1_AminoAcid	32629138	AA_DQB1_221_32629138_Q	P	A	Risk	3.094	Protective	0.387	Protective	0.433
	HLA-DQB1_AminoAcid	32629141	AA_DQB1_220_32629141_H	P	A	Protective	3.134	Risk	0.342	Risk	0.375
	HLA-DQB1_AminoAcid	32629141	AA_DQB1_220_32629141_R	P	A	Risk	3.094	Protective	0.387	Protective	0.433
	HLA-DQB1_AminoAcid	32629192	AA_DQB1_203_32629192_I	P	A	Protective	4.577	Protective	0.086	Protective	0.011
	HLA-DQB1_AminoAcid	32629192	AA_DQB1_203_32629192_V	P	A	Risk	4.527	Risk	0.054	Protective	0.025
	HLA-DQB1_AminoAcid	32629210	AA_DQB1_197_32629210_N	P	A	Protective	0.832	Protective	1.92	Protective	1.454
	HLA-DQB1_AminoAcid	32629755	AA_DQB1_185_32629755_I	P	A	Protective	3.518	Risk	0.648	Risk	0.403
	HLA-DQB1_AminoAcid	32629755	AA_DQB1_185_32629755_T	P	A	Risk	3.594	Protective	0.586	Protective	0.352
	HLA-DQB1_AminoAcid	32629764	AA_DQB1_182_32629764_N	P	A	Protective	5.296	Risk	0.828	Risk	0.598
	HLA-DQB1_AminoAcid	32629764	AA_DQB1_182_32629764_S	P	A	Risk	5.376	Protective	0.77	Protective	0.548
	HLA-DQB1_AminoAcid	32629809	AA_DQB1_167_32629809_H	P	A	Protective	1.931	Protective	0.335	Protective	0.226
	HLA-DQB1_AminoAcid	32629809	AA_DQB1_167_32629809_R	P	A	Risk	1.951	Risk	0.37	Risk	0.256
	HLA-DQB1_AminoAcid	32629890	AA_DQB1_140_32629890_A	P	A	Risk	5.376	Protective	0.77	Protective	0.548
	HLA-DQB1_AminoAcid	32629890	AA_DQB1_140_32629890_T	P	A	Protective	5.296	Risk	0.828	Risk	0.598
	HLA-DQB1_AminoAcid	32629920	AA_DQB1_130_32629920_Q	P	A	Risk	0.915	Risk	0.398	Risk	0.285
	HLA-DQB1_AminoAcid	32629920	AA_DQB1_130_32629920_R	P	A	Protective	0.765	Protective	0.265	Protective	0.168
	HLA-DQB1_AminoAcid	32629932	AA_DQB1_126_32629932_H	P	A	Protective	0.207	Protective	2.047	Protective	1.692
	HLA-DQB1_AminoAcid	32629935	AA_DQB1_125_32629935_A	P	A	Protective	3.029	Risk	0.431	Risk	0.479
	HLA-DQB1_AminoAcid	32629935	AA_DQB1_125_32629935_G	P	A	Risk	1.393	Protective	0.059	Protective	0.144
	HLA-DQB1_AminoAcid	32629935	AA_DQB1_125_32629935_S	P	A	Risk	1.588	Protective	0.37	Protective	0.315
	HLA-DQB1_AminoAcid	32629962	AA_DQB1_116_32629962_I	P	A	Risk	1.588	Protective	0.37	Protective	0.315
	HLA-DQB1_AminoAcid	32629962	AA_DQB1_116_32629962_V	P	A	Protective	1.522	Risk	0.429	Risk	0.37
	HLA-DQB1_Allele	32631061	HLA_DQB1_03	P	A	Protective	5.895	Risk	0.452	Risk	0.28
	HLA-DQB1_Allele	32631061	HLA_DQB1_03:01	P	A	Protective	1.321	Protective	0.212	Protective	0.259
	HLA-DQB1_Allele	32631061	HLA_DQB1_03:02	P	A	Protective	9.031	Risk	0.467	Risk	0.439
	HLA-DQB1_Allele	32631061	HLA_DQB1_03:03	P	A	Risk	2.957	Risk	1.034	Risk	0.515
	HLA-DQB1_Allele	32631061	HLA_DQB1_04	P	A	Risk	0.335	Risk	0.755	Risk	0.724
	HLA-DQB1_Allele	32631061	HLA_DQB1_04:02	P	A	Risk	0.48	Risk	0.479	Risk	0.467
	HLA-DQB1_Allele	32631061	HLA_DQB1_05	P	A	Risk	1.718	Protective	0.282	Protective	0.226
	HLA-DQB1_Allele	32631061	HLA_DQB1_05:01	P	A	Risk	3.308	Risk	0.654	Risk	0.662
	HLA-DQB1_Allele	32631061	HLA_DQB1_05:02	P	A	Protective	0.207	Protective	2.473	Protective	2.065
	HLA-DQB1_Allele	32631061	HLA_DQB1_05:03	P	A	Protective	0.256	Protective	0.074	Protective	0.119
	HLA-DQB1_Allele	32631061	HLA_DQB1_06	P	A	Risk	1.27	Protective	0.128	Protective	0.23
	HLA-DQB1_Allele	32631061	HLA_DQB1_06:01	P	A	Protective	0.832	Protective	1.614	Protective	1.188
	HLA-DQB1_Allele	32631061	HLA_DQB1_06:02	P	A	Risk	5.472	Risk	2.398	Risk	1.739
	HLA-DQB1_Allele	32631061	HLA_DQB1_06:04	P	A	Risk	0.077	Protective	0.167	Protective	0.266
	HLA-DQB1_AminoAcid	32632589	AA_DQB1_90_32632589_I	P	A	Risk	3.013	Protective	0.425	Protective	0.479
	HLA-DQB1_AminoAcid	32632592	AA_DQB1_89_32632592_G	P	A	Risk	3.013	Protective	0.425	Protective	0.479
	HLA-DQB1_AminoAcid	32632598	AA_DQB1_87_32632598_F	P	A	Risk	0.806	Protective	0.397	Protective	0.47
	HLA-DQB1_AminoAcid	32632598	AA_DQB1_87_32632598_L	P	A	Protective	3.037	Risk	0.429	Risk	0.477
	HLA-DQB1_AminoAcid	32632598	AA_DQB1_87_32632598_Y	P	A	Risk	2.317	Protective	0.058	Protective	0.063
	HLA-DQB1_AminoAcid	32632601	AA_DQB1_86_32632601_A	P	A	Risk	2.29	Protective	0.794	Protective	0.79
	HLA-DQB1_AminoAcid	32632601	AA_DQB1_86_32632601_E	P	A	Protective	3.037	Risk	0.429	Risk	0.477
	HLA-DQB1_AminoAcid	32632601	AA_DQB1_86_32632601_G	P	A	Risk	1.012	Risk	0.465	Risk	0.33
	HLA-DQB1_AminoAcid	32632604	AA_DQB1_85_32632604_V	P	A	Risk	3.013	Protective	0.425	Protective	0.479
	HLA-DQB1_AminoAcid	32632607	AA_DQB1_84_32632607_E	P	A	Risk	3.013	Protective	0.425	Protective	0.479
	HLA-DQB1_AminoAcid	32632628	AA_DQB1_77_32632628_R	P	A	Risk	2.833	Protective	0.693	Protective	0.411
	HLA-DQB1_AminoAcid	32632634	AA_DQB1_75_32632634_V	P	A	Risk	3.108	Protective	0.33	Protective	0.134
	HLA-DQB1_AminoAcid	32632637	AA_DQB1_74_32632637_E	P	A	Protective	3.108	Risk	0.33	Risk	0.134
	HLA-DQB1_AminoAcid	32632637	AA_DQB1_74_32632637_S	P	A	Risk	1.667	Protective	0.018	Risk	0.009
	HLA-DQB1_AminoAcid	32632646	AA_DQB1_71_32632646_A	P	A	Risk	1.577	Protective	0.378	Protective	0.32
	HLA-DQB1_AminoAcid	32632646	AA_DQB1_71_32632646_D	P	A	Risk	0.351	Risk	0.743	Risk	0.727
	HLA-DQB1_AminoAcid	32632646	AA_DQB1_71_32632646_T	P	A	Protective	3.108	Risk	0.33	Risk	0.134
	HLA-DQB1_AminoAcid	32632649	AA_DQB1_70_32632649_E	P	A	Risk	0.351	Risk	0.743	Risk	0.727
	HLA-DQB1_AminoAcid	32632649	AA_DQB1_70_32632649_G	P	A	Risk	3.617	Protective	0.151	Protective	0.218
	HLA-DQB1_AminoAcid	32632649	AA_DQB1_70_32632649_R	P	A	Protective	3.696	Protective	0.089	Protective	0.033
	HLA-DQB1_AminoAcid	32632658	AA_DQB1_67_32632658_I	P	A	Risk	0.655	Protective	0.56	Protective	0.271
	HLA-DQB1_AminoAcid	32632658	AA_DQB1_67_32632658_V	P	A	Protective	0.648	Risk	0.567	Risk	0.276
	HLA-DQB1_AminoAcid	32632661	AA_DQB1_66_32632661_D	P	A	Risk	0.655	Protective	0.56	Protective	0.271
	HLA-DQB1_AminoAcid	32632688	AA_DQB1_57_32632688_A	P	A	Protective	2.865	Protective	0.058	Risk	0.072
	HLA-DQB1_AminoAcid	32632688	AA_DQB1_57_32632688_D	P	A	Risk	0.373	Risk	0.064	Protective	0.089
	HLA-DQB1_AminoAcid	32632688	AA_DQB1_57_32632688_S	P	A	Protective	0.211	Protective	2.057	Protective	1.679
	HLA-DQB1_AminoAcid	32632688	AA_DQB1_57_32632688_V	P	A	Risk	3.949	Risk	1.071	Risk	0.96
	HLA-DQB1_AminoAcid	32632691	AA_DQB1_56_32632691_L	P	A	Risk	0.344	Risk	0.773	Risk	0.739
	HLA-DQB1_AminoAcid	32632694	AA_DQB1_55_32632694_P	P	A	Protective	5.908	Risk	0.437	Risk	0.275
	HLA-DQB1_AminoAcid	32632694	AA_DQB1_55_32632694_R	P	A	Risk	3.201	Protective	0.104	Protective	0.143
	HLA-DQB1_AminoAcid	32632700	AA_DQB1_53_32632700_Q	P	A	Risk	3.044	Protective	0.426	Protective	0.474
	HLA-DQB1_AminoAcid	32632724	AA_DQB1_45_32632724_E	P	A	Protective	1.183	Risk	0.164	Risk	0.182
	HLA-DQB1_AminoAcid	32632745	AA_DQB1_38_32632745_V	P	A	Risk	1.888	Protective	1.451	Protective	0.934
	HLA-DQB1_AminoAcid	32632748	AA_DQB1_37_32632748_D	P	A	Protective	0.832	Protective	1.92	Protective	1.454
	HLA-DQB1_AminoAcid	32632748	AA_DQB1_37_32632748_Y	P	A	Protective	0.494	Risk	1.072	Risk	0.656
	HLA-DQB1_AminoAcid	32632769	AA_DQB1_30_32632769_H	P	A	Risk	0.694	Protective	1.017	Protective	0.93
	HLA-DQB1_AminoAcid	32632769	AA_DQB1_30_32632769_Y	P	A	Protective	2.073	Risk	1.366	Risk	0.963
	HLA-DQB1_AminoAcid	32632781	AA_DQB1_26_32632781_G	P	A	Risk	1.656	Protective	0.019	Risk	0.008
	HLA-DQB1_AminoAcid	32632781	AA_DQB1_26_32632781_L	P	A	Risk	0.029	Risk	0.271	Risk	0.152
	HLA-DQB1_AminoAcid	32632781	AA_DQB1_26_32632781_Y	P	A	Protective	1.942	Protective	0.339	Protective	0.229
	HLA-DQB1_AminoAcid	32632817	AA_DQB1_14_32632817_L	P	A	Risk	1.648	Protective	0.367	Protective	0.309
	HLA-DQB1_AminoAcid	32632820	AA_DQB1_13_32632820_A	P	A	Protective	1.944	Protective	0.338	Protective	0.228
	HLA-DQB1_AminoAcid	32632832	AA_DQB1_9_32632832_F	P	A	Risk	3.793	Risk	2.238	Risk	1.726
	HLA-DQB1_AminoAcid	32632832	AA_DQB1_9_32632832_L	P	A	Protective	0.832	Protective	1.92	Protective	1.454
	HLA-DQB1_AminoAcid	32632832	AA_DQB1_9_32632832_Y	P	A	Protective	2.23	Protective	0.747	Protective	0.601
	HLA-DQB1_AminoAcid	32634281	AA_DQB1_3_32634281_P	P	A	Protective	0.832	Protective	1.92	Protective	1.454
	HLA-DQB1_AminoAcid	32634299	AA_DQB1_-4_32634299_L	P	A	Risk	4.7	Risk	0.093	Risk	0.016
	HLA-DQB1_AminoAcid	32634299	AA_DQB1_-4_32634299_V	P	A	Protective	4.678	Protective	0.105	Protective	0.026
	HLA-DQB1_AminoAcid	32634299	AA_DQB1_-4_32634299_x	P	A	Risk	0.181	Protective	0.035	Protective	0.023
	HLA-DQB1_AminoAcid	32634302	AA_DQB1_-5_32634302_L	P	A	Risk	3.434	Risk	0.938	Risk	0.608
	HLA-DQB1_AminoAcid	32634302	AA_DQB1_-5_32634302_P	P	A	Protective	4.691	Protective	0.108	Protective	0.029
	HLA-DQB1_AminoAcid	32634302	AA_DQB1_-5_32634302_S	P	A	Risk	1.588	Protective	0.37	Protective	0.315
	HLA-DQB1_AminoAcid	32634302	AA_DQB1_-5_32634302_x	P	A	Risk	0.181	Protective	0.035	Protective	0.023
	HLA-DQB1_AminoAcid	32634305	AA_DQB1_-6_32634305_S	P	A	Risk	4.7	Risk	0.093	Risk	0.016
	HLA-DQB1_AminoAcid	32634305	AA_DQB1_-6_32634305_T	P	A	Protective	4.407	Protective	0.207	Protective	0.1
	HLA-DQB1_AminoAcid	32634305	AA_DQB1_-6_32634305_x	P	A	Risk	0.181	Protective	0.035	Protective	0.023
	HLA-DQB1_AminoAcid	32634314	AA_DQB1_-9_32634314_I	P	A	Risk	1.595	Protective	0.366	Protective	0.312
	HLA-DQB1_AminoAcid	32634314	AA_DQB1_-9_32634314_M	P	A	Protective	1.618	Risk	0.285	Risk	0.242
	HLA-DQB1_AminoAcid	32634314	AA_DQB1_-9_32634314_x	P	A	Risk	0.181	Protective	0.035	Protective	0.023
	HLA-DQB1_AminoAcid	32634317	AA_DQB1_-10_32634317_A	P	A	Protective	1.471	Risk	0.252	Risk	0.089
	HLA-DQB1_AminoAcid	32634317	AA_DQB1_-10_32634317_x	P	A	Risk	0.189	Protective	0.029	Protective	0.017
	HLA-DQB1_AminoAcid	32634338	AA_DQB1_-17_32634338_A	P	A	Risk	0.412	Risk	1.039	Risk	0.846
	HLA-DQB1_AminoAcid	32634338	AA_DQB1_-17_32634338_P	P	A	Protective	0.832	Protective	1.92	Protective	1.454
	HLA-DQB1_AminoAcid	32634338	AA_DQB1_-17_32634338_x	P	A	Risk	0.181	Protective	0.035	Protective	0.023
	HLA-DQB1_AminoAcid	32634341	AA_DQB1_-18_32634341_A	P	A	Protective	0.176	Protective	0.732	Protective	0.404
	HLA-DQB1_AminoAcid	32634341	AA_DQB1_-18_32634341_V	P	A	Risk	0.101	Risk	0.698	Risk	0.377
	HLA-DQB1_AminoAcid	32634341	AA_DQB1_-18_32634341_x	P	A	Risk	0.189	Protective	0.029	Protective	0.017
	HLA-DQB1_AminoAcid	32634350	AA_DQB1_-21_32634350_D	P	A	Risk	4.71	Risk	0.095	Risk	0.018
	HLA-DQB1_AminoAcid	32634350	AA_DQB1_-21_32634350_G	P	A	Protective	4.678	Protective	0.105	Protective	0.026
	HLA-DQB1_AminoAcid	32634350	AA_DQB1_-21_32634350_x	P	A	Risk	0.181	Protective	0.035	Protective	0.023
	HLA-DQB1_AminoAcid	32634368	AA_DQB1_-27_32634368_A	P	A	Protective	1.618	Risk	0.285	Risk	0.242
	HLA-DQB1_AminoAcid	32634368	AA_DQB1_-27_32634368_S	P	A	Risk	1.588	Protective	0.37	Protective	0.315
	HLA-DQB1_AminoAcid	32634368	AA_DQB1_-27_32634368_x	P	A	Risk	0.189	Protective	0.029	Protective	0.017
	SNP	32651117	rs9275141	T	G	Risk	6.603	Risk	0.661	Risk	0.479
	SNP	32653070	rs4947342	A	G	Protective	6.436	Protective	0.621	Protective	0.35
	SNP	32658079	rs7775228	C	T	Protective	0.055	Protective	1.165	Protective	0.65
	SNP	32658310	rs9469220	A	G	Risk	1.242	Protective	0.552	Protective	0.38
	SNP	32663564	rs5000634	C	T	Protective	4.272	Risk	0.155	Risk	0.065
	SNP	32663851	rs6457617	C	T	Risk	1.771	Protective	0.483	Protective	0.364
	SNP	32664458	rs2647012	A	G	Risk	3.58	Risk	0.367	Risk	0.204
	SNP	32664960	rs9357152	G	A	Protective	0.035	Protective	0.373	Protective	0.485
	SNP	32669018	rs1612904	G	T	Risk	4.416	Risk	0.644	Risk	0.443
	SNP	32669156	rs9275390	C	T	Protective	2.982	Risk	0.624	Risk	0.636
	SNP	32669373	rs11752643	T	C	Protective	0.023	Protective	0.26	Protective	0.252
	SNP	32669767	rs2647050	C	T	Protective	0.179	Protective	1.969	Protective	1.646
	SNP	32670308	rs2856717	T	C	Risk	3.579	Risk	0.357	Risk	0.195
	SNP	32670978	rs9275428	G	A	Protective	2.915	Risk	0.634	Risk	0.63
	SNP	32671103	rs13192471	C	T	Risk	1.678	Risk	0.684	Risk	0.689
	SNP	32671248	rs1794275	T	C	Risk	1.285	Risk	0.334	Risk	0.303
	SNP	32681049	rs2647087	C	A	Risk	0.878	Protective	1.208	Protective	1.012
	SNP	32681277	rs2858331	C	T	Risk	2.555	Protective	0.762	Protective	0.63
	SNP	32681483	rs7454108	C	T	Protective	11.012	Protective	1.362	Protective	1.357
	SNP	32681568	rs2647089	C	T	Risk	0.859	Protective	1.24	Protective	1.039
	SNP	32681631	rs9275596	C	T	Risk	4.379	Risk	0.675	Risk	0.467
	SNP	32682019	rs3998159	C	A	Protective	11.111	Protective	1.376	Protective	1.376
	SNP	32682862	rs3892710	T	C	Protective	1.142	Risk	0.003	Risk	0.079
	SNP	32684257	rs9275614	G	A	Protective	8.219	Protective	1.837	Protective	1.808
	SNP	32684344	rs5024431	A	G	Protective	2.677	Protective	0.684	Protective	0.721
	SNP	32685865	rs9275653	G	A	Risk	0.221	Risk	1.264	Risk	0.928
	SNP	32685953	rs3129736	C	T	Protective	0.276	Risk	1.622	Risk	1.355
	SNP	32686103	rs9275659	A	C	Risk	0.976	Risk	0.164	Risk	0.396
	SNP	32687358	rs3104401	G	A	Risk	0.64	Protective	0.139	Protective	0.217
	SNP	32687973	rs9275698	G	A	Risk	1.73	Risk	0.062	Risk	0.162
	SNP	32689529	rs9461799	C	T	Protective	1.199	Protective	1.764	Protective	1.759
	SNP	32691745	rs763026	A	G	Risk	0.777	Risk	0.121	Risk	0.337
	SNP	32695082	rs5029394	A	G	Protective	0.289	Risk	1.461	Risk	1.215
	SNP	32698013	rs2859112	A	G	Protective	1.021	Protective	1.508	Protective	1.495
	SNP	32698918	rs9276171	G	A	Risk	0.803	Risk	0.098	Risk	0.26
	SNP	32706042	rs7773149	A	G	Risk	0.53	Risk	2.29	Risk	2.388
	SNP	32706234	rs7773068	G	A	Protective	0.391	Risk	1.621	Risk	1.426
	SNP	32707295	rs9276370	G	T	Risk	0.561	Risk	2.354	Risk	2.451
	SNP	32712247	rs9276431	T	C	Risk	0.271	Risk	1.824	Risk	1.937
	SNP	32722532	rs6918223	C	A	Protective	0.058	Protective	0.936	Protective	1.198
	SNP	32724061	rs9276558	A	G	Risk	0.117	Risk	1.336	Risk	1.49
	SNP	32725193	rs2301271	T	C	Risk	0.211	Risk	1.895	Risk	2.034
	SNP	32730012	rs7453920	A	G	Risk	0.306	Risk	2.004	Risk	2.143
	SNP	32730940	rs2071550	T	G	Protective	0.003	Protective	0.602	Protective	0.782
	SNP	32731258	rs1573649	T	C	Protective	0.734	Protective	2.502	Protective	2.704
	SNP	32736722	rs1585891	A	G	Protective	0.959	Protective	2.648	Protective	3.053
	SNP	32737494	rs6457661	T	C	Protective	0.961	Protective	2.661	Protective	3.07
	SNP	32739888	rs1383265	G	A	Protective	0.471	Protective	1.581	Protective	1.28
	SNP	32743298	rs13195441	A	G	Risk	1.401	Risk	1.095	Risk	0.933
	SNP	32746984	rs2857197	A	G	Protective	0.191	Risk	0.1	Risk	0.182
	SNP	32752139	rs719654	T	C	Risk	1.866	Risk	0.516	Risk	0.385
	SNP	32754768	rs2857174	A	G	Protective	0.523	Protective	0.305	Protective	0.182
	SNP	32759448	rs3948793	T	C	Protective	0.625	Protective	0.666	Protective	0.721
	SNP	32763110	rs2621377	G	A	Protective	1.261	Protective	0.507	Protective	0.332
	SNP	32763514	rs2857151	T	C	Protective	0.937	Protective	0.118	Protective	0.031
	SNP	32763821	rs2857150	T	C	Protective	0.894	Protective	0.099	Protective	0.014
	SNP	32765451	rs1383261	A	G	Risk	0.097	Risk	0.104	Risk	0.061
	SNP	32768721	rs2621367	T	C	Risk	0.691	Protective	0.088	Protective	0.141
	SNP	32768980	rs2621366	T	G	Risk	1.021	Risk	0.048	Protective	0.008
	SNP	32776583	rs2621338	T	C	Risk	0.72	Protective	0.059	Protective	0.105
	SNP	32779996	rs2857114	C	T	Protective	0.603	Risk	0.004	Risk	0.068
	SNP	32780914	rs2070120	T	C	Risk	0.271	Risk	0.191	Risk	0.116
	SNP	32781554	rs2070121	T	C	Risk	0.239	Risk	0.177	Risk	0.102
	SNP	32781776	rs2856997	T	G	Risk	0.608	Risk	0.204	Risk	0.121
	SNP	32782149	rs17501267	A	G	Protective	0.109	Protective	0.076	Protective	0.122
	SNP	32782387	rs2071475	T	C	Risk	1.756	Risk	0.577	Risk	0.402
	SNP	32782582	rs2071474	A	G	Risk	0.655	Protective	0.053	Protective	0.105
	SNP	32785515	rs2857107	A	G	Risk	0.041	Protective	0.46	Protective	0.526
	SNP	32787570	rs2857106	G	A	Risk	1.902	Risk	0.546	Risk	0.395
	SNP	32788707	rs2621323	C	T	Risk	0.497	Risk	0.082	Risk	0.063
	SNP	32789480	rs2621321	C	T	Risk	1.146	Risk	0.055	Risk	0.012
	SNP	32791299	rs2857103	T	G	Risk	0.782	Risk	0.333	Risk	0.296
	SNP	32792973	rs1894411	G	A	Risk	0.03	Protective	0.473	Protective	0.542
	SNP	32793981	rs1044043	T	G	Protective	1.085	Protective	0.285	Protective	0.282
	SNP	32794676	rs2857101	G	A	Risk	0.708	Protective	0.098	Protective	0.15
	SNP	32795032	rs10484565	A	G	Protective	0.159	Risk	0.406	Risk	0.385
	SNP	32795965	rs241456	T	C	Risk	0.841	Protective	0.061	Protective	0.107
	SNP	32796480	rs241451	G	A	Risk	0.896	Risk	0.356	Risk	0.338
	SNP	32796653	rs241449	T	G	Risk	0.896	Protective	0.091	Protective	0.117
	SNP	32796751	rs241447	G	A	Risk	0.87	Protective	0.096	Protective	0.122
	SNP	32797537	rs241439	C	A	Risk	1.039	Protective	0.039	Risk	0.043
	SNP	32797620	rs241438	A	G	Risk	0.305	Protective	0.452	Protective	0.178
	SNP	32797684	rs241437	C	T	Risk	0.99	Protective	0.067	Risk	0.009
	SNP	32800224	rs2228397	T	G	Protective	0.561	Protective	1.417	Protective	1.327
	SNP	32800412	rs1800454	A	G	Protective	0.869	Protective	0.287	Protective	0.3
	SNP	32803316	rs4148871	T	C	Protective	0.51	Protective	0.116	Protective	0.017
	SNP	32804798	rs3819721	A	G	Protective	2.247	Protective	0.707	Protective	0.728
	SNP	32804934	rs241424	C	T	Protective	0.02	Protective	0.208	Protective	0.151
	SNP	32806121	rs2071544	A	G	Risk	1.144	Risk	0.069	Protective	0.014
	SNP	32806391	rs4148870	G	A	Risk	0.466	Protective	0.248	Protective	0.395
	SNP	32806786	rs4713598	G	T	Protective	0.62	Risk	0.183	Risk	0.264
	SNP	32808232	rs3763349	T	C	Risk	0.039	Protective	0.483	Protective	0.71
	SNP	32809848	rs9357155	A	G	Protective	0.766	Protective	0.034	Protective	0.13
	SNP	32810443	rs9276810	G	A	Risk	0.582	Protective	0.169	Protective	0.289
	SNP	32811629	rs2071543	A	C	Protective	0.46	Risk	0.078	Protective	0.012
	SNP	32812858	rs2071541	C	T	Risk	0.416	Risk	0.031	Protective	0.065
	SNP	32813279	rs1057373	T	G	Risk	0.167	Protective	0.086	Protective	0.208
	SNP	32814659	rs4711312	G	A	Risk	0.993	Risk	0.289	Risk	0.179
	SNP	32816700	rs2071482	T	G	Risk	1.006	Risk	1.44	Risk	1.563
	SNP	32817774	rs2395269	G	T	Risk	0.45	Risk	0.583	Risk	0.399
	SNP	32818678	rs2071538	T	C	Protective	0.094	Protective	0.606	Protective	0.729
	SNP	32819517	rs2284190	C	T	Protective	0.236	Risk	0.253	Risk	0.138
	SNP	32822858	rs4713600	T	G	Protective	0.147	Risk	0.058	Risk	0.277
	SNP	32823567	rs991760	T	C	Risk	0.005	Risk	0.451	Risk	0.47
	SNP	32825090	rs17587	A	G	Protective	0.731	Protective	0.707	Protective	0.377
	SNP	32825379	rs2071476	C	T	Protective	0.043	Risk	0.085	Risk	0.34
	SNP	32830013	rs7767288	A	G	Protective	0.111	Risk	0.061	Risk	0.275
	SNP	32832667	rs3752430	A	G	Risk	0.957	Risk	0.066	Protective	0.045
	SNP	32834732	rs1383266	A	G	Protective	0.18	Protective	0.908	Protective	0.977
	SNP	32837696	rs1580345	G	T	Protective	0.206	Protective	0.467	Protective	0.151
	SNP	32852647	rs2187689	G	A	Risk	0.896	Risk	1.34	Risk	1.481
	SNP	32854697	rs10046257	A	G	Risk	0.871	Risk	1.369	Risk	1.52
	SNP	32860752	rs9469300	A	G	Risk	0.691	Risk	1.539	Risk	1.564
	SNP	32864681	rs11961569	G	T	Risk	0.179	Risk	0.856	Risk	0.832
	SNP	32865798	rs241405	T	C	Risk	2.675	Risk	0.809	Risk	0.45
	SNP	32865997	rs241404	G	A	Protective	3.296	Protective	1.823	Protective	1.358
	SNP	32869045	rs241402	G	A	Protective	3.339	Protective	1.849	Protective	1.355
	SNP	32869882	rs10080898	C	A	Risk	0.158	Risk	0.805	Risk	0.78
	SNP	32871558	rs241399	A	G	Risk	2.664	Risk	0.806	Risk	0.445
	SNP	32875323	rs1585894	A	C	Risk	0.173	Risk	0.835	Risk	0.8
	SNP	32875450	rs241398	A	G	Protective	3.317	Protective	1.843	Protective	1.351
	SNP	32876049	rs9501234	G	A	Risk	0.165	Risk	0.913	Risk	0.857
	SNP	32877173	rs154989	T	C	Risk	2.61	Risk	0.779	Risk	0.431
	SNP	32879233	rs154986	A	C	Risk	0.12	Risk	0.829	Risk	0.78
	SNP	32880419	rs154984	T	C	Risk	0.172	Risk	0.831	Risk	0.798
	SNP	32899296	rs154978	G	A	Risk	2.668	Risk	1.02	Risk	0.608
	SNP	32900718	rs181997	T	C	Protective	0.318	Protective	0.256	Protective	0.152
	SNP	32900787	rs3129299	A	G	Protective	0.857	Protective	0.63	Protective	0.457
	SNP	32901351	rs1465651	A	G	Protective	0.594	Protective	0.119	Risk	0.01
	SNP	32902583	rs10751	T	C	Protective	0.782	Protective	0.162	Protective	0.026
	SNP	32903900	rs151719	G	A	Risk	2.462	Risk	1.074	Risk	0.931
	SNP	32904601	rs2071556	C	A	Risk	0.827	Risk	0.182	Risk	0.168
	SNP	32911127	rs3101944	T	C	Protective	3.129	Protective	1.452	Protective	1.251
	SNP	32911814	rs2395296	A	G	Risk	1.647	Risk	1.367	Risk	1.413
	SNP	32912552	rs10484567	C	T	Risk	0.006	Protective	0.217	Protective	0.155
	SNP	32914613	rs194682	T	C	Protective	2.525	Protective	0.66	Protective	0.676
	SNP	32915823	rs6899309	C	T	Risk	0.265	Protective	0.351	Protective	0.533
	SNP	32917857	rs1050391	T	C	Risk	3.599	Risk	2.572	Risk	2.568
	SNP	32921774	rs3135029	A	C	Risk	3.572	Risk	2.581	Risk	2.576
	SNP	32922908	rs209473	A	C	Risk	1.367	Risk	0.513	Risk	0.461
	SNP	32924584	rs209474	G	A	Protective	1.467	Protective	0.33	Protective	0.38
	SNP	32925692	rs580962	G	A	Risk	1.101	Risk	0.855	Risk	0.943
	SNP	32927969	rs3129297	T	G	Risk	3.64	Risk	2.579	Risk	2.595
	SNP	32931536	rs129653	C	T	Protective	2.316	Protective	0.494	Protective	0.522
	SNP	32934409	rs1367727	C	T	Protective	3.21	Protective	1.542	Protective	1.312
	SNP	32935179	rs206786	C	A	Protective	1.341	Protective	0.276	Protective	0.325
	SNP	32941191	rs3130597	T	C	Risk	3.608	Risk	2.595	Risk	2.59
	SNP	32942302	rs516535	C	T	Risk	0.965	Risk	0.734	Risk	0.822
	SNP	32944746	rs11908	T	C	Protective	1.559	Protective	0.452	Protective	0.556
	SNP	32948804	rs1049526	C	T	Risk	3.21	Risk	2.179	Risk	2.174
	SNP	32951662	rs3135034	C	T	Protective	3.147	Protective	1.499	Protective	1.273
	SNP	32955976	rs188245	C	T	Protective	1.314	Protective	0.413	Protective	0.41
	SNP	32961361	rs9500927	A	G	Risk	0.82	Risk	0.274	Risk	0.244
	SNP	32961387	rs206768	C	T	Protective	1.829	Protective	0.614	Protective	0.735
	SNP	32962420	rs206767	G	T	Risk	0.577	Risk	0.203	Risk	0.293
	SNP	32968276	rs2395300	A	G	Risk	0.968	Risk	0.764	Risk	0.811
	SNP	32969457	rs172274	A	G	Risk	1.02	Risk	0.666	Risk	0.713
	SNP	32970450	rs206762	C	T	Protective	0.059	Risk	0.246	Risk	0.177
	SNP	32972404	rs3128935	C	T	Risk	0.7	Risk	0.492	Risk	0.437
	SNP	32973743	rs3129304	G	A	Risk	1.382	Risk	1.334	Risk	1.355
	SNP	32976654	rs2284191	A	G	Protective	0.116	Protective	0.093	Protective	0.142
	SNP	32976759	rs86567	C	A	Protective	0.17	Risk	0.121	Risk	0.11
	SNP	32977315	rs403414	C	T	Risk	0.235	Risk	0.091	Risk	0.027
	SNP	32978178	rs6911639	C	T	Protective	1.139	Protective	1.096	Protective	1.144
	SNP	32979020	rs3763341	T	C	Risk	0.228	Risk	0.05	Risk	0.115
	SNP	32979609	rs4713603	C	T	Protective	0.489	Protective	0.808	Protective	0.634
	SNP	32981647	rs6457699	T	C	Protective	0.476	Protective	0.793	Protective	0.623
	SNP	32984788	rs2116264	G	A	Risk	0.113	Protective	0.03	Risk	0.049
	SNP	32985052	rs3130604	G	A	Risk	1.179	Risk	1.291	Risk	1.349
	SNP	32987774	rs423639	T	C	Risk	0.477	Risk	0.152	Risk	0.064
	SNP	32988049	rs6457702	T	G	Risk	0.04	Risk	0.352	Risk	0.282
	SNP	32993266	rs9277015	A	G	Protective	1.362	Protective	1.408	Protective	1.189
	SNP	32997674	rs6920606	C	T	Protective	0.508	Protective	0.732	Protective	0.792
	SNP	32998729	rs3130171	C	T	Protective	0.291	Protective	0.16	Protective	0.138
	SNP	33003065	rs2858458	G	A	Risk	0.819	Risk	0.205	Risk	0.217
	SNP	33004387	rs763469	A	G	Risk	1.138	Risk	1.246	Risk	1.308
	SNP	33006869	rs663310	C	T	Risk	0.825	Risk	0.207	Risk	0.22
	SNP	33007752	rs7774158	A	C	Risk	0.759	Risk	0.442	Risk	0.319
	SNP	33008546	rs441576	C	T	Risk	1.192	Risk	0.634	Risk	0.536
	SNP	33016728	rs375912	C	T	Risk	0.199	Risk	0.147	Risk	0.122
	SNP	33032975	rs7905	G	A	Risk	0.201	Protective	0.062	Protective	0.052
	SNP	33034596	rs2301226	T	C	Risk	0.056	Protective	0.006	Risk	0.09
	HLA-DPA1_AminoAcid	33036434	AA_DPA1_228_33036434_P	P	A	Risk	0.13	Protective	0.335	Protective	0.302
	HLA-DPA1_AminoAcid	33036434	AA_DPA1_228_33036434_T	P	A	Protective	0.124	Risk	0.341	Risk	0.305
	HLA-DPA1_AminoAcid	33036852	AA_DPA1_160_33036852_F	P	A	Protective	0.124	Risk	0.341	Risk	0.305
	HLA-DPA1_AminoAcid	33036852	AA_DPA1_160_33036852_V	P	A	Risk	0.13	Protective	0.335	Protective	0.302
	HLA-DPA1_AminoAcid	33036951	AA_DPA1_127_33036951_L	P	A	Protective	0.124	Risk	0.341	Risk	0.305
	HLA-DPA1_AminoAcid	33036951	AA_DPA1_127_33036951_P	P	A	Risk	0.13	Protective	0.335	Protective	0.302
	HLA-DPA1_AminoAcid	33036999	AA_DPA1_111_33036999_K	P	A	Protective	0.134	Risk	0.349	Risk	0.307
	HLA-DPA1_AminoAcid	33036999	AA_DPA1_111_33036999_R	P	A	Risk	0.14	Protective	0.343	Protective	0.304
	HLA-DPA1_AminoAcid	33037423	AA_DPA1_83_33037423_T	P	A	Protective	0.126	Risk	0.337	Risk	0.301
	HLA-DPA1_AminoAcid	33037522	AA_DPA1_50_33037522_Q	P	A	Protective	0.13	Risk	0.335	Risk	0.302
	HLA-DPA1_AminoAcid	33037579	AA_DPA1_31_33037579_M	P	A	Protective	0.14	Risk	0.343	Risk	0.304
	HLA-DPA1_AminoAcid	33037639	AA_DPA1_11_33037639_M	P	A	Risk	0.112	Protective	0.265	Protective	0.236
	HLA-DPA1_Allele	33037086	HLA_DPA1_01	P	A	Protective	0.241	Protective	0.174	Protective	0.144
	HLA-DPA1_Allele	33037086	HLA_DPA1_01:03	P	A	Protective	0.154	Protective	0.013	Protective	0.007
	HLA-DPA1_Allele	33037086	HLA_DPA1_02	P	A	Risk	0.145	Protective	0.336	Protective	0.298
	HLA-DPA1_Allele	33037086	HLA_DPA1_02:01	P	A	Risk	0.143	Protective	0.119	Protective	0.07
	HLA-DPA1_Allele	33037086	HLA_DPA1_02:02	P	A	Protective	0.029	Protective	0.721	Protective	0.662
	SNP	33042880	rs987870	C	T	Risk	0.378	Risk	0.088	Risk	0.096
	SNP	33047031	rs1431403	C	T	Protective	0.929	Protective	1.098	Protective	1.148
	HLA-DPB1_AminoAcid	33048458	AA_DPB1_8_33048458_V	P	A	Protective	0.787	Protective	1.078	Protective	1.024
	HLA-DPB1_AminoAcid	33048461	AA_DPB1_9_33048461_F	P	A	Risk	0.787	Risk	1.078	Risk	1.024
	HLA-DPB1_AminoAcid	33048461	AA_DPB1_9_33048461_H	P	A	Risk	0.415	Risk	0.059	Risk	0.072
	HLA-DPB1_AminoAcid	33048461	AA_DPB1_9_33048461_Y	P	A	Protective	1.215	Protective	1.231	Protective	1.183
	HLA-DPB1_AminoAcid	33048467	AA_DPB1_11_33048467_L	P	A	Protective	1.272	Protective	1.27	Protective	1.267
	HLA-DPB1_AminoAcid	33048539	AA_DPB1_35_33048539_F	P	A	Risk	0.106	Risk	0.534	Risk	0.477
	HLA-DPB1_AminoAcid	33048539	AA_DPB1_35_33048539_L	P	A	Protective	0.08	Protective	0.229	Protective	0.218
	HLA-DPB1_AminoAcid	33048539	AA_DPB1_35_33048539_Y	P	A	Protective	0.159	Protective	0.518	Protective	0.447
	HLA-DPB1_AminoAcid	33048542	AA_DPB1_36_33048542_A	P	A	Risk	0.529	Risk	0.509	Risk	0.393
	HLA-DPB1_AminoAcid	33048599	AA_DPB1_55_33048599_A	P	A	Risk	0.372	Risk	0.301	Risk	0.209
	HLA-DPB1_AminoAcid	33048599	AA_DPB1_55_33048599_D	P	A	Protective	0.307	Protective	0.196	Protective	0.101
	HLA-DPB1_AminoAcid	33048599	AA_DPB1_55_33048599_E	P	A	Protective	0.14	Protective	0.277	Protective	0.278
	HLA-DPB1_AminoAcid	33048602	AA_DPB1_56_33048602_A	P	A	Risk	0.307	Risk	0.196	Risk	0.101
	HLA-DPB1_AminoAcid	33048605	AA_DPB1_57_33048605_D	P	A	Protective	0.541	Protective	0.406	Protective	0.438
	HLA-DPB1_AminoAcid	33048629	AA_DPB1_65_33048629_I	P	A	Risk	1.002	Risk	0.631	Risk	0.644
	HLA-DPB1_AminoAcid	33048629	AA_DPB1_65_33048629_L	P	A	Protective	0.832	Protective	0.484	Protective	0.494
	HLA-DPB1_AminoAcid	33048641	AA_DPB1_69_33048641_E	P	A	Protective	0.529	Protective	0.728	Protective	0.524
	HLA-DPB1_AminoAcid	33048662	AA_DPB1_76_33048662_I	P	A	Protective	0.105	Protective	0.058	Protective	0.083
	HLA-DPB1_AminoAcid	33048662	AA_DPB1_76_33048662_M	P	A	Risk	0.155	Risk	0.294	Risk	0.3
	HLA-DPB1_AminoAcid	33048662	AA_DPB1_76_33048662_V	P	A	Protective	0.11	Protective	0.303	Protective	0.305
	HLA-DPB1_AminoAcid	33048686	AA_DPB1_84_33048686_G	P	A	Risk	0.676	Risk	0.863	Risk	0.876
	HLA-DPB1_AminoAcid	33048689	AA_DPB1_85_33048689_G	P	A	Risk	0.586	Risk	0.829	Risk	0.837
	HLA-DPB1_AminoAcid	33048692	AA_DPB1_86_33048692_P	P	A	Risk	0.401	Risk	0.592	Risk	0.634
	HLA-DPB1_AminoAcid	33048695	AA_DPB1_87_33048695_M	P	A	Risk	0.586	Risk	0.829	Risk	0.837
	HLA-DPB1_Allele	33049368	HLA_DPB1_02	P	A	Risk	0.042	Protective	0.076	Risk	0.029
	HLA-DPB1_Allele	33049368	HLA_DPB1_02:01	P	A	Protective	0.042	Risk	0.127	Risk	0.141
	HLA-DPB1_Allele	33049368	HLA_DPB1_02:02	P	A	Risk	0.163	Risk	0.05	Risk	0.125
	HLA-DPB1_Allele	33049368	HLA_DPB1_03	P	A	Protective	0.419	Protective	0.266	Protective	0.295
	HLA-DPB1_Allele	33049368	HLA_DPB1_03:01	P	A	Protective	0.491	Protective	0.554	Protective	0.615
	HLA-DPB1_Allele	33049368	HLA_DPB1_04	P	A	Risk	1	Risk	1.478	Risk	1.223
	HLA-DPB1_Allele	33049368	HLA_DPB1_04:01	P	A	Risk	0.716	Risk	1.095	Risk	0.948
	HLA-DPB1_Allele	33049368	HLA_DPB1_04:02	P	A	Risk	0.446	Risk	0.251	Risk	0.289
	HLA-DPB1_Allele	33049368	HLA_DPB1_05	P	A	Protective	0.003	Protective	0.045	Protective	0.071
	HLA-DPB1_Allele	33049368	HLA_DPB1_05:01	P	A	Risk	0.006	Protective	0.391	Protective	0.374
	HLA-DPB1_Allele	33049368	HLA_DPB1_13	P	A	Protective	0.054	Protective	0.042	Protective	0.064
	HLA-DPB1_Allele	33049368	HLA_DPB1_13:01	P	A	Protective	0.055	Risk	0.056	Risk	0.009
	HLA-DPB1_AminoAcid	33052736	AA_DPB1_96_33052736_K	P	A	Protective	0.465	Protective	0.55	Protective	0.59
	HLA-DPB1_AminoAcid	33052736	AA_DPB1_96_33052736_R	P	A	Risk	0.969	Risk	1.077	Risk	1.123
	HLA-DPB1_AminoAcid	33052958	AA_DPB1_170_33052958_I	P	A	Protective	0.465	Protective	0.55	Protective	0.59
	HLA-DPB1_AminoAcid	33052958	AA_DPB1_170_33052958_T	P	A	Risk	0.969	Risk	1.077	Risk	1.123
	HLA-DPB1_AminoAcid	33052982	AA_DPB1_178_33052982_L	P	A	Risk	0.279	Risk	0.127	Risk	0.09
	HLA-DPB1_AminoAcid	33052982	AA_DPB1_178_33052982_M	P	A	Risk	0.432	Risk	0.656	Risk	0.707
	HLA-DPB1_AminoAcid	33053610	AA_DPB1_205_33053610_M	P	A	Protective	0.083	Protective	0.121	Protective	0.157
	HLA-DPB1_AminoAcid	33053610	AA_DPB1_205_33053610_V	P	A	Risk	0.984	Risk	1.25	Risk	1.213
	SNP	33053682	rs9277471	A	G	Protective	0.927	Protective	1.004	Protective	1.06
	SNP	33054861	rs9277535	G	A	Protective	1.359	Protective	1.243	Protective	1.319
	SNP	33055346	rs9277546	G	T	Protective	0.921	Protective	1.01	Protective	1.074
	SNP	33055538	rs9277554	T	C	Protective	0.871	Protective	0.991	Protective	1.049
	SNP	33057176	rs3130188	C	T	Protective	0.82	Protective	0.912	Protective	0.968
	SNP	33057659	rs3117226	T	C	Protective	0.56	Protective	0.623	Protective	0.702
	SNP	33058874	rs2179920	A	G	Protective	0.67	Protective	0.742	Protective	0.773
	SNP	33059669	rs2281390	A	C	Risk	0.115	Risk	0.164	Risk	0.22
	SNP	33059796	rs2281389	C	T	Protective	1.255	Protective	0.965	Protective	1.008
	SNP	33059996	rs3128917	G	T	Protective	0.57	Protective	0.556	Protective	0.638
	SNP	33061690	rs3130190	C	T	Protective	0.619	Protective	0.606	Protective	0.686
	SNP	33072266	rs2064478	A	G	Protective	0.742	Protective	0.794	Protective	0.796
	SNP	33073322	rs2064476	C	T	Protective	0.875	Protective	0.973	Protective	1.009
	SNP	33073463	rs2064474	T	C	Protective	0.816	Protective	0.829	Protective	0.825
	SNP	33074908	rs3117231	C	T	Protective	0.59	Protective	0.627	Protective	0.669
	SNP	33075635	rs3117230	C	T	Protective	0.748	Protective	0.8	Protective	0.802
	SNP	33075666	rs3128930	T	C	Protective	1.128	Protective	1.238	Protective	1.132
	SNP	33083121	rs1810472	G	A	Protective	1.096	Protective	1.109	Protective	0.881
	SNP	33083134	rs2395349	A	G	Protective	1.571	Protective	1.171	Protective	0.919
	SNP	33084671	rs3129294	G	T	Protective	0.126	Protective	0.311	Protective	0.396
	SNP	33085851	rs3117039	A	G	Protective	0.751	Protective	0.517	Protective	0.503
	SNP	33092049	rs3117021	G	A	Protective	0.804	Protective	0.752	Protective	0.672
	SNP	33095516	rs3117016	T	C	Protective	2.709	Protective	2.12	Protective	1.699
	SNP	33096766	rs3117004	C	T	Protective	3.739	Protective	2.654	Protective	2.189
	SNP	33097382	rs3130235	A	G	Protective	3.22	Protective	2.313	Protective	2.146
	SNP	33097423	rs3129270	A	G	Protective	1.955	Protective	1.367	Protective	1.224
	SNP	33098966	rs2294478	T	G	Protective	0.375	Protective	0.437	Protective	0.324
	SNP	33099210	rs2294472	C	T	Protective	1.904	Protective	1.876	Protective	1.618
	SNP	33103321	rs7750000	A	C	Protective	1.008	Protective	1.042	Protective	1.02
	SNP	33105064	rs13437000	C	T	Protective	0.24	Protective	0.329	Protective	0.311
	SNP	33105469	rs3129258	T	C	Risk	0.008	Protective	0.108	Protective	0.185
	SNP	33111347	rs3129234	A	G	Risk	0.018	Protective	0.103	Protective	0.184
	SNP	33115024	rs3130151	C	T	Protective	0.2	Protective	0.41	Protective	0.52
	SNP	33121678	rs726599	G	A	Risk	2.105	Risk	2.682	Risk	2.469
	SNP	33122331	rs756440	C	T	Risk	0.039	Protective	0.074	Protective	0.153
	SNP	33123532	rs721844	T	C	Protective	0.673	Protective	0.395	Protective	0.246
	SNP	33125858	rs3130161	C	A	Protective	1.761	Protective	1.558	Protective	1.463
	SNP	33129746	rs9380351	A	G	Protective	0.299	Protective	0.504	Protective	0.482
	SNP	33131734	rs2257126	T	C	Risk	1.83	Risk	2.377	Risk	2.162
	SNP	33137403	rs2855442	G	A	Risk	1.495	Risk	2.34	Risk	2.062
	SNP	33138955	rs2855437	C	T	Risk	0.762	Risk	1.083	Risk	1.035
	SNP	33141280	rs2855430	T	C	Protective	1.278	Protective	0.89	Protective	0.882
	SNP	33144373	rs2855425	C	T	Risk	1.548	Risk	2.269	Risk	2.019
	SNP	33154656	rs2855459	T	C	Protective	1.292	Protective	0.89	Protective	0.877
	HLA-A_AminoAcid	29910699	AA_A_56_29910699_G	P	A	Risk	0.483	Risk	0.501	Risk	0.339
	HLA-A_AminoAcid	29910720	AA_A_63_29910720_E	P	A	Protective	1.152	Protective	0.5	Protective	0.42
	HLA-A_AminoAcid	29910726	AA_A_65_29910726_R	P	A	Risk	0.241	Risk	0.192	Risk	0.088
	HLA-A_AminoAcid	29910729	AA_A_66_29910729_K	P	A	Protective	3.47	Protective	2.419	Protective	2.073
	HLA-A_AminoAcid	29910741	AA_A_70_29910741_H	P	A	Protective	0.361	Protective	0.215	Protective	0.123
	HLA-A_AminoAcid	29910750	AA_A_73_29910750_T	P	A	Protective	0.524	Protective	0.176	Protective	0.032
	HLA-A_AminoAcid	29910753	AA_A_74_29910753_D	P	A	Risk	3.799	Risk	2.483	Risk	2.457
	HLA-A_AminoAcid	29910762	AA_A_77_29910762_D	P	A	Protective	0.92	Protective	0.748	Protective	1.058
	HLA-A_AminoAcid	29910768	AA_A_79_29910768_G	P	A	Risk	0.184	Risk	0.105	Protective	0.011
	HLA-A_AminoAcid	29910771	AA_A_80_29910771_T	P	A	Risk	0.184	Risk	0.105	Protective	0.011
	HLA-A_AminoAcid	29910774	AA_A_81_29910774_L	P	A	Risk	0.184	Risk	0.105	Protective	0.011
	HLA-A_AminoAcid	29910777	AA_A_82_29910777_R	P	A	Risk	0.184	Risk	0.105	Protective	0.011
	HLA-A_AminoAcid	29910780	AA_A_83_29910780_G	P	A	Risk	0.184	Risk	0.105	Protective	0.011
	HLA-A_AminoAcid	29910801	AA_A_90_29910801_A	P	A	Protective	1.044	Protective	0.859	Protective	1.054
	HLA-A_AminoAcid	29911087	AA_A_105_29911087_S	P	A	Protective	0.901	Protective	0.706	Protective	0.888
	HLA-A_AminoAcid	29911093	AA_A_107_29911093_G	P	A	Risk	3.691	Risk	2.565	Risk	2.514
	HLA-A_AminoAcid	29911153	AA_A_127_29911153_K	P	A	Protective	3.681	Protective	2.333	Protective	1.997
	HLA-A_AminoAcid	29911198	AA_A_142_29911198_I	P	A	Risk	3.548	Risk	2.354	Risk	2.239
	HLA-A_AminoAcid	29911204	AA_A_144_29911204_K	P	A	Protective	0.51	Protective	0.007	Protective	0.008
	HLA-A_AminoAcid	29911207	AA_A_145_29911207_R	P	A	Risk	3.534	Risk	2.342	Risk	2.227
	HLA-A_AminoAcid	29911219	AA_A_149_29911219_A	P	A	Risk	0.037	Risk	0.06	Protective	0.008
	HLA-A_AminoAcid	29911225	AA_A_151_29911225_H	P	A	Protective	0.384	Risk	0.102	Risk	0.16
	HLA-A_AminoAcid	29911261	AA_A_163_29911261_T	P	A	Protective	0.889	Protective	0.825	Protective	0.996
	HLA-A_AminoAcid	29911270	AA_A_166_29911270_E	P	A	Protective	1.396	Protective	1.219	Protective	1.455
	HLA-A_AminoAcid	29911273	AA_A_167_29911273_W	P	A	Protective	1.396	Protective	1.219	Protective	1.455
	HLA-C_AminoAcid	31237992	AA_C_273_31237992_R	P	A	Protective	2.124	Protective	1.406	Protective	0.733
	HLA-C_AminoAcid	31238010	AA_C_267_31238010_P	P	A	Protective	1.963	Protective	1.278	Protective	0.629
	HLA-C_AminoAcid	31238028	AA_C_261_31238028_V	P	A	Protective	2.122	Protective	1.404	Protective	0.732
	HLA-C_AminoAcid	31238052	AA_C_253_31238052_E	P	A	Protective	1.961	Protective	1.276	Protective	0.628
	HLA-C_AminoAcid	31238067	AA_C_248_31238067_V	P	A	Protective	0.334	Protective	0.116	Risk	0.238
	HLA-C_AminoAcid	31238154	AA_C_219_31238154_W	P	A	Protective	0.387	Protective	0.062	Protective	0.026
	HLA-C_AminoAcid	31238229	AA_C_194_31238229_V	P	A	Protective	2.253	Protective	1.542	Protective	0.826
	HLA-C_AminoAcid	31238259	AA_C_184_31238259_H	P	A	Protective	2.086	Protective	1.407	Protective	0.716
	HLA-C_AminoAcid	31238867	AA_C_177_31238867_E	P	A	Risk	1.577	Risk	1.015	Risk	0.37
	HLA-C_AminoAcid	31238879	AA_C_173_31238879_E	P	A	Risk	1.577	Risk	0.397	Risk	0.525
	HLA-C_AminoAcid	31238909	AA_C_163_31238909_T	P	A	Risk	1.898	Risk	0.758	Risk	1.215
	HLA-C_AminoAcid	31238957	AA_C_147_31238957_W	P	A	Protective	2.074	Protective	1.392	Protective	0.705
	HLA-C_AminoAcid	31239056	AA_C_114_31239056_D	P	A	Risk	1.138	Risk	0.9	Risk	0.16
	HLA-C_AminoAcid	31239059	AA_C_113_31239059_Y	P	A	Risk	0.551	Risk	0.387	Risk	0.33
	HLA-C_AminoAcid	31239089	AA_C_103_31239089_L	P	A	Risk	1.581	Risk	0.399	Risk	0.527
	HLA-C_AminoAcid	31239107	AA_C_97_31239107_R	P	A	Protective	1.156	Protective	0.426	Protective	0.467
	HLA-C_AminoAcid	31239116	AA_C_94_31239116_T	P	A	Risk	2.208	Risk	0.743	Risk	0.876
	HLA-C_AminoAcid	31239125	AA_C_91_31239125_G	P	A	Risk	0.605	Risk	0.157	Risk	0.172
	HLA-C_AminoAcid	31239378	AA_C_90_31239378_A	P	A	Protective	3.931	Protective	2.08	Protective	1.62
	HLA-C_AminoAcid	31239408	AA_C_80_31239408_N	P	A	Risk	0.706	Risk	0.935	Risk	0.585
	HLA-C_AminoAcid	31239417	AA_C_77_31239417_S	P	A	Risk	0.706	Risk	0.935	Risk	0.585
	HLA-C_AminoAcid	31239429	AA_C_73_31239429_T	P	A	Protective	2.108	Protective	0.989	Protective	0.909
	HLA-C_AminoAcid	31239450	AA_C_66_31239450_K	P	A	Protective	0.011	Risk	0.024	Protective	0.236
	HLA-C_AminoAcid	31239501	AA_C_49_31239501_A	P	A	Protective	0.017	Protective	0.013	Protective	0.392
	HLA-C_AminoAcid	31239543	AA_C_35_31239543_R	P	A	Risk	1.604	Risk	0.986	Risk	0.399
	HLA-C_AminoAcid	31239576	AA_C_24_31239576_A	P	A	Protective	3.915	Protective	2.019	Protective	0.772
	HLA-C_AminoAcid	31239585	AA_C_21_31239585_R	P	A	Risk	1.956	Risk	0.864	Risk	1.212
	HLA-C_AminoAcid	31239606	AA_C_14_31239606_R	P	A	Protective	0.024	Protective	0.018	Protective	0.402
	HLA-C_AminoAcid	31239615	AA_C_11_31239615_A	P	A	Protective	0.54	Protective	0.28	Protective	0.471
	HLA-C_AminoAcid	31239630	AA_C_6_31239630_R	P	A	Protective	0.493	Protective	0.271	Risk	0.104
	HLA-B_AminoAcid	31323321	AA_B_199_31323321_A	P	A	Risk	1.905	Risk	1.759	Risk	0.795
	HLA-B_AminoAcid	31323336	AA_B_194_31323336_I	P	A	Protective	0.528	Protective	0.255	Protective	0.456
	HLA-B_AminoAcid	31323952	AA_B_180_31323952_Q	P	A	Protective	0.619	Protective	0.452	Protective	0.026
	HLA-B_AminoAcid	31323958	AA_B_178_31323958_T	P	A	Protective	0.249	Protective	0.356	Risk	0.482
	HLA-B_AminoAcid	31323961	AA_B_177_31323961_E	P	A	Protective	0.619	Protective	0.452	Protective	0.026
	HLA-B_AminoAcid	31323979	AA_B_171_31323979_Y	P	A	Protective	0.309	Protective	0.311	Protective	1.171
	HLA-B_AminoAcid	31323991	AA_B_167_31323991_W	P	A	Risk	2.153	Risk	2.007	Risk	0.937
	HLA-B_AminoAcid	31324018	AA_B_158_31324018_A	P	A	Risk	0.488	Risk	0.394	Risk	0.098
	HLA-B_AminoAcid	31324036	AA_B_152_31324036_V	P	A	Protective	1.109	Protective	1.853	Protective	0.95
	HLA-B_AminoAcid	31324051	AA_B_147_31324051_W	P	A	Risk	2.328	Risk	1.375	Risk	0.725
	HLA-B_AminoAcid	31324057	AA_B_145_31324057_R	P	A	Risk	0.049	Risk	0.601	Risk	0.272
	HLA-B_AminoAcid	31324063	AA_B_143_31324063_T	P	A	Risk	2.261	Risk	1.33	Risk	0.69
	HLA-B_AminoAcid	31324099	AA_B_131_31324099_S	P	A	Protective	0.148	Risk	0.02	Risk	0.35
	HLA-B_AminoAcid	31324153	AA_B_113_31324153_H	P	A	Risk	0.318	Risk	0.225	Risk	0.032
	HLA-B_AminoAcid	31324183	AA_B_103_31324183_V	P	A	Protective	0.409	Risk	0.013	Risk	0.224
	HLA-B_AminoAcid	31324210	AA_B_94_31324210_T	P	A	Risk	0.783	Risk	1.135	Risk	1.012
	HLA-B_AminoAcid	31324488	AA_B_83_31324488_G	P	A	Protective	0.574	Protective	0.324	Protective	0.144
	HLA-B_AminoAcid	31324491	AA_B_82_31324491_R	P	A	Protective	0.574	Protective	0.324	Protective	0.144
	HLA-B_AminoAcid	31324494	AA_B_81_31324494_L	P	A	Risk	0.064	Risk	0.311	Risk	0.207
	HLA-B_AminoAcid	31324515	AA_B_74_31324515_Y	P	A	Protective	5.381	Protective	3.956	Protective	0.817
	HLA-B_AminoAcid	31324524	AA_B_71_31324524_T	P	A	Protective	8.612	Protective	6.317	Risk	0.054
	HLA-B_AminoAcid	31324548	AA_B_63_31324548_E	P	A	Protective	1.515	Protective	1.213	Protective	0.912
	HLA-B_AminoAcid	31324599	AA_B_46_31324599_E	P	A	Risk	0.807	Risk	0.336	Risk	0.222
	HLA-B_AminoAcid	31324614	AA_B_41_31324614_A	P	A	Risk	5.442	Risk	5.361	Risk	2.44
	HLA-B_AminoAcid	31324641	AA_B_32_31324641_Q	P	A	Risk	3.13	Risk	2.359	Risk	1.425
	HLA-B_AminoAcid	31324701	AA_B_12_31324701_M	P	A	Protective	2.182	Protective	1.702	Protective	0.325
	HLA-B_AminoAcid	31324704	AA_B_11_31324704_A	P	A	Protective	1.575	Protective	1.233	Protective	0.05
	HLA-B_AminoAcid	31324710	AA_B_9_31324710_Y	P	A	Risk	0.254	Risk	0.256	Protective	0.166
	HLA-DRB1_AminoAcid	32551912	AA_DRB1_86_32551912_G	P	A	Risk	0.145	Risk	0.137	Risk	0.156
	HLA-DRB1_AminoAcid	32551915	AA_DRB1_85_32551915_V	P	A	Protective	0.257	Protective	0.467	Protective	0.473
	HLA-DRB1_AminoAcid	32551936	AA_DRB1_78_32551936_Y	P	A	Protective	2.091	Risk	0.241	Risk	0.215
	HLA-DRB1_AminoAcid	32551996	AA_DRB1_58_32551996_A	P	A	Protective	0.777	Protective	0.52	Protective	0.613
	HLA-DRB1_AminoAcid	32552029	AA_DRB1_47_32552029_Y	P	A	Protective	5.15	Protective	1.093	Protective	1.044
	HLA-DRB1_AminoAcid	32552071	AA_DRB1_33_32552071_N	P	A	Risk	14.217	Risk	0.57
	HLA-DRB1_AminoAcid	32552074	AA_DRB1_32_32552074_Y	P	A	Protective	0.663	Protective	0.017	Risk	0.004
	HLA-DRB1_AminoAcid	32552134	AA_DRB1_12_32552134_K	P	A	Protective	0.524	Risk	0.569	Risk	0.555
	HLA-DQA1_AminoAcid	32605258	AA_DQA1_-16_32605258_M	P	A	Protective	2.936	Risk	0.117	Risk	0.142
	HLA-DQA1_AminoAcid	32609105	AA_DQA1_11_32609105_Y	P	A	Protective	3.335	Risk	0.362	Risk	0.405
	HLA-DQA1_AminoAcid	32609126	AA_DQA1_18_32609126_S	P	A	Protective	3.337	Risk	0.361	Risk	0.405
	HLA-DQA1_AminoAcid	32609147	AA_DQA1_25_32609147_Y	P	A	Risk	0.017	Risk	1.074	Risk	0.907
	HLA-DQA1_AminoAcid	32609150	AA_DQA1_26_32609150_T	P	A	Risk	11.069	Risk	0.134	Risk	0.129
	HLA-DQA1_AminoAcid	32609174	AA_DQA1_34_32609174_E	P	A	Protective	3.305	Protective	0.287	Protective	0.286
	HLA-DQA1_AminoAcid	32609192	AA_DQA1_40_32609192_E	P	A	Protective	1.145	Protective	0.625	Protective	0.646
	HLA-DQA1_AminoAcid	32609195	AA_DQA1_41_32609195_R	P	A	Risk	1.642	Risk	2.096	Risk	1.831
	HLA-DQA1_AminoAcid	32609207	AA_DQA1_45_32609207_V	P	A	Protective	3.337	Risk	0.361	Risk	0.405
	HLA-DQA1_AminoAcid	32609216	AA_DQA1_48_32609216_L	P	A	Protective	3.335	Risk	0.362	Risk	0.405
	HLA-DQA1_AminoAcid	32609225	AA_DQA1_51_32609225_F	P	A	Protective	1.146	Protective	0.626	Protective	0.647
	HLA-DQA1_AminoAcid	32609237	AA_DQA1_55_32609237_R	P	A	Protective	3.335	Risk	0.362	Risk	0.405
	HLA-DQA1_AminoAcid	32609255	AA_DQA1_61_32609255_F	P	A	Protective	3.337	Risk	0.361	Risk	0.405
	HLA-DQA1_AminoAcid	32609264	AA_DQA1_64_32609264_T	P	A	Protective	3.335	Risk	0.362	Risk	0.405
	HLA-DQA1_AminoAcid	32609270	AA_DQA1_66_32609270_I	P	A	Protective	3.337	Risk	0.361	Risk	0.405
	HLA-DQA1_AminoAcid	32609297	AA_DQA1_75_32609297_I	P	A	Protective	1.536	Protective	0.328	Protective	0.318
	HLA-DQA1_AminoAcid	32609312	AA_DQA1_80_32609312_S	P	A	Protective	3.337	Risk	0.361	Risk	0.405
	HLA-DQA1_AminoAcid	32609806	AA_DQA1_107_32609806_T	P	A	Protective	1.548	Protective	0.327	Protective	0.316
	HLA-DQA1_AminoAcid	32609872	AA_DQA1_129_32609872_H	P	A	Protective	6.324	Protective	0.403	Protective	0.286
	HLA-DQA1_AminoAcid	32609875	AA_DQA1_130_32609875_S	P	A	Risk	1.614	Risk	2.084	Risk	1.823
	HLA-DQA1_AminoAcid	32609953	AA_DQA1_156_32609953_F	P	A	Protective	1.548	Protective	0.327	Protective	0.316
	HLA-DQA1_AminoAcid	32609968	AA_DQA1_161_32609968_D	P	A	Protective	1.548	Protective	0.327	Protective	0.316
	HLA-DQA1_AminoAcid	32609974	AA_DQA1_163_32609974_I	P	A	Protective	1.548	Protective	0.327	Protective	0.316
	HLA-DQA1_AminoAcid	32610402	AA_DQA1_187_32610402_A	P	A	Risk	11.021	Risk	0.133	Risk	0.129
	HLA-DQA1_AminoAcid	32610462	AA_DQA1_207_32610462_V	P	A	Protective	4.839	Protective	0.677	Protective	0.501
	HLA-DQA1_AminoAcid	32610486	AA_DQA1_215_32610486_F	P	A	Risk	6.228	Protective	0.055	Protective	0.066
	HLA-DQA1_AminoAcid	32610495	AA_DQA1_218_32610495_R	P	A	Protective	3.364	Risk	0.351	Risk	0.394
	HLA-DQB1_AminoAcid	32632589	AA_DQB1_90_32632589_T	P	A	Protective	3.037	Risk	0.429	Risk	0.477
	HLA-DQB1_AminoAcid	32632592	AA_DQB1_89_32632592_T	P	A	Protective	3.037	Risk	0.429	Risk	0.477
	HLA-DQB1_AminoAcid	32632604	AA_DQB1_85_32632604_L	P	A	Protective	3.037	Risk	0.429	Risk	0.477
	HLA-DQB1_AminoAcid	32632607	AA_DQB1_84_32632607_Q	P	A	Protective	3.037	Risk	0.429	Risk	0.477
	HLA-DQB1_AminoAcid	32632628	AA_DQB1_77_32632628_T	P	A	Protective	2.833	Risk	0.693	Risk	0.411
	HLA-DQB1_AminoAcid	32632634	AA_DQB1_75_32632634_L	P	A	Protective	3.108	Risk	0.33	Risk	0.134
	HLA-DQB1_AminoAcid	32632661	AA_DQB1_66_32632661_E	P	A	Protective	0.655	Risk	0.56	Risk	0.271
	HLA-DQB1_AminoAcid	32632691	AA_DQB1_56_32632691_P	P	A	Protective	0.344	Protective	0.773	Protective	0.739
	HLA-DQB1_AminoAcid	32632700	AA_DQB1_53_32632700_L	P	A	Protective	3.044	Risk	0.426	Risk	0.474
	HLA-DQB1_AminoAcid	32632724	AA_DQB1_45_32632724_G	P	A	Risk	1.183	Protective	0.164	Protective	0.182
	HLA-DQB1_AminoAcid	32632745	AA_DQB1_38_32632745_A	P	A	Protective	1.888	Risk	1.451	Risk	0.934
	HLA-DQB1_AminoAcid	32632817	AA_DQB1_14_32632817_M	P	A	Protective	1.641	Risk	0.37	Risk	0.312
	HLA-DQB1_AminoAcid	32632820	AA_DQB1_13_32632820_G	P	A	Risk	1.944	Risk	0.338	Risk	0.228
	HLA-DPA1_AminoAcid	33037423	AA_DPA1_83_33037423_A	P	A	Risk	0.126	Protective	0.337	Protective	0.301
	HLA-DPA1_AminoAcid	33037522	AA_DPA1_50_33037522_R	P	A	Risk	0.13	Protective	0.335	Protective	0.302
	HLA-DPA1_AminoAcid	33037579	AA_DPA1_31_33037579_Q	P	A	Risk	0.14	Protective	0.343	Protective	0.304
	HLA-DPA1_AminoAcid	33037639	AA_DPA1_11_33037639_A	P	A	Protective	0.112	Risk	0.265	Risk	0.236
	HLA-DPB1_AminoAcid	33048458	AA_DPB1_8_33048458_L	P	A	Risk	0.787	Risk	1.078	Risk	1.024
	HLA-DPB1_AminoAcid	33048467	AA_DPB1_11_33048467_G	P	A	Risk	1.272	Risk	1.27	Risk	1.267
	HLA-DPB1_AminoAcid	33048542	AA_DPB1_36_33048542_V	P	A	Protective	0.529	Protective	0.509	Protective	0.393
	HLA-DPB1_AminoAcid	33048602	AA_DPB1_56_33048602_E	P	A	Protective	0.307	Protective	0.196	Protective	0.101
	HLA-DPB1_AminoAcid	33048605	AA_DPB1_57_33048605_E	P	A	Risk	0.541	Risk	0.406	Risk	0.438
	HLA-DPB1_AminoAcid	33048641	AA_DPB1_69_33048641_K	P	A	Risk	0.814	Risk	1.162	Risk	0.883
	HLA-DPB1_AminoAcid	33048686	AA_DPB1_84_33048686_D	P	A	Protective	0.594	Protective	0.838	Protective	0.846
	HLA-DPB1_AminoAcid	33048689	AA_DPB1_85_33048689_E	P	A	Protective	0.586	Protective	0.829	Protective	0.837
	HLA-DPB1_AminoAcid	33048692	AA_DPB1_86_33048692_A	P	A	Protective	0.401	Protective	0.592	Protective	0.634
	HLA-DPB1_AminoAcid	33048695	AA_DPB1_87_33048695_V	P	A	Protective	0.586	Protective	0.829	Protective	0.837

## Sheet: Supplementary Table 4
	Supplementary Table 4 In silico predicted binding-affinity of HLA-DRB1 alleles to an epitope derived from α-synuclein.
		AA 13	Binding-affinity (nM)
	HLA-DRB1*01:01	F	790.842
	HLA-DRB1*01:02	F	1339.26
	HLA-DRB1*01:03	F	3306.57
	HLA-DRB1*03:01	S	5634.36
	HLA-DRB1*03:02	S	23497.1
	HLA-DRB1*03:04	S	5634.36
	HLA-DRB1*04:01	H	3352.32
	HLA-DRB1*04:02	H	3075.42
	HLA-DRB1*04:03	H	8131.27
	HLA-DRB1*04:04	H	1996.03
	HLA-DRB1*04:05	H	3397.82
	HLA-DRB1*04:06	H	8131.27
	HLA-DRB1*04:07	H	8834.29
	HLA-DRB1*04:08	H	3585.31
	HLA-DRB1*04:09	H	2687.83
	HLA-DRB1*04:10	H	1480.42
	HLA-DRB1*04:11	H	6835.47
	HLA-DRB1*04:37	H	1745.21
	HLA-DRB1*07:01	Y	1538.59
	HLA-DRB1*08:01	G	1194.02
	HLA-DRB1*08:02	G	1782.71
	HLA-DRB1*08:03	G	3145.04
	HLA-DRB1*08:04	G	843.922
	HLA-DRB1*08:06	G	570.136
	HLA-DRB1*09:01	F	1262.17
	HLA-DRB1*10:01	F	958.901
	HLA-DRB1*11:01	S	1532.78
	HLA-DRB1*11:02	S	587.807
	HLA-DRB1*11:03	S	362.912
	HLA-DRB1*11:04	S	473.486
	HLA-DRB1*11:06	S	1327.53
	HLA-DRB1*11:08	S	1510.6
	HLA-DRB1*12:01	G	5921.56
	HLA-DRB1*12:02	G	2241.31
	HLA-DRB1*12:10	G	5921.56
	HLA-DRB1*13:01	S	587.807
	HLA-DRB1*13:02	S	3978.82
	HLA-DRB1*13:03	S	1950.89
	HLA-DRB1*13:04	S	456.992
	HLA-DRB1*13:05	S	1532.78
	HLA-DRB1*13:07	S	1840.63
	HLA-DRB1*13:12	S	2258.81
	HLA-DRB1*14:01	S	2130.32
	HLA-DRB1*14:02	S	2467.07
	HLA-DRB1*14:03	S	4371.03
	HLA-DRB1*14:04	G	2341.23
	HLA-DRB1*14:05	S	3068.87
	HLA-DRB1*14:06	S	613.135
	HLA-DRB1*14:07	S	6304.12
	HLA-DRB1*14:12	S	1606.97
	HLA-DRB1*14:15	G	843.922
	HLA-DRB1*14:54	S	2130.32
	HLA-DRB1*15:01	R	97.0125
	HLA-DRB1*15:02	R	881.84
	HLA-DRB1*15:03	R	318.417
	HLA-DRB1*16:01	R	526.535
	HLA-DRB1*16:02	R	703.008
